# Supplementary material for: Dissecting the Spatial and Single‐Cell Transcriptomic Architecture of Cancer Stem Cell Niche Driving Tumor Progression in Gastric Cancer
Source: Adv Sci (Weinh). 2025 Feb 14;12(18):2413019. doi: 10.1002/advs.202413019 (PMC12079437; doi:10.1002/advs.202413019)
Supplement: Supplementary file 2 — Supporting Information [file ADVS-12-2413019-s002.xls]

## Sheet: supplemental table S1
Supplemental Table S1: Clinical characteristics of each sample used in scRNA-seq and spatial-seq (ST-seq)
Sample	Age	Sex	Histopathological diagnosis	Site of origin	Lauren's classification	Stage	Generated Dataset
NC1	25	M	Normal	Gastric antrum	N/A	/	scRNA-seq
NC2	32	F	Normal	Gastric antrum	N/A	/	scRNA-seq
NC3	61	F	Normal	Gastric antrum	N/A	/	scRNA-seq
NC4	41	F	Normal	Gastric antrum	N/A	/	scRNA-seq
NC5	56	M	Normal	Gastric antrum	N/A	/	scRNA-seq
GS1	62	F	Chronic gastritis	Gastric body	N/A	/	scRNA-seq
GS2	55	F	Chronic inflammation	Gastric antrum	N/A	/	scRNA-seq
GS3	55	M	Chronic inflammation with severe intestinal metaplasia	Gastric antrum	N/A	/	scRNA-seq
GS4	62	F	Mild chronic inflammation	Gastric antrum	N/A	/	scRNA-seq
GS5	51	M	Acute inflammation with mild intestinal metaplasia, interstitial lymphocyte infiltration, and mild dysplasia of local glands	Gastric antrum	N/A	/	scRNA-seq
GS6	49	F	Chronic inflammation with moderate/mild intestinal metaplasia, interstitial lymphoid tissue hyperplasia with lymphoid follicle formation	Gastric antrum and gastric horn	N/A	/	scRNA-seq
GS7	50	M	Moderate chronic inflammation with acute inflammation, mild intestinal metaplasia, focal infiltration of interstitial lymphocytes	Gastric antrum	N/A	/	scRNA-seq
GS8	57	F	Chronic inflammation with mild intestinal metaplasia	Gastric antrum	N/A	/	scRNA-seq
GS9	73	M	Chronic inflammation with moderate/severe intestinal metaplasia	Gastric body	N/A	/	scRNA-seq
GS10	58	M	Chronic inflammation with moderate intestinal metaplasia	Lesser curvature	N/A	/	scRNA-seq
GC1	62	F	Moderately differentiated adenocarcinoma	Gastric antrum and corpus	Intestinal	III	scRNA-seq/ ST-seq
GC2	73	M	Moderately poorly differentiated adenocarcinoma	Gtomach angle	Intestinal	I	scRNA-seq
GC3	55	M	Poorly differentiated adenocarcinoma	Gastric antrum and corpus	Diffuse	II	scRNA-seq/ ST-seq
GC4	49	F	Moderately-well differentiated adenocarcinoma	Gastric antrum and gastric angle	Intestinal	II	scRNA-seq
GC5	47	M	Poorly differentiated adenocarcinoma, mostly signet ring cell carcinoma	Gastric antrum	Diffuse	III	scRNA-seq
GC6	61	M	Moderately differentiated adenocarcinoma	Gastric antrum	Mixed	III	scRNA-seq
GC7	75	M	Poorly differentiated adenocarcinoma	Gastric antrum	Diffuse	III	scRNA-seq
GC8	67	F	Signet ring cell carcinoma	Gastric antrum	Diffuse	III	scRNA-seq
GC9	58	M	Moderately poorly differentiated adenocarcinoma	Greater curvature	Mixed	I	scRNA-seq
GC10	67	F	Signet ring cell carcinoma	Gastric body	Diffuse	II	scRNA-seq
GC11	65	M	Large cell neuroendocrine carcinoma	Gastric pylorus	Mixed	III	scRNA-seq/ ST-seq
GC12	64	M	Moderately poorly differentiated adenocarcinoma	Cardia	Intestinal	III	scRNA-seq
GC13	65	M	Moderately differentiated adenocarcinoma	Gastric antrum	Intestinal	I	scRNA-seq/ ST-seq

## Sheet: supplemental table S2
Supplemental Table S2: The Top 30 DEGs for the 10 main cell types
	p_val	avg_log2FC	pct.1	pct.2	p_val_adj	cluster	gene
1	0	2.0562	0.97	0.257	0	Plasma	JCHAIN
2	0	1.83	0.847	0.154	0	Plasma	IGHA1
3	0	1.60809	0.709	0.145	0	Plasma	IGKC
4	0	1.54329	0.854	0.05	0	Plasma	MZB1
5	0	1.51208	0.857	0.049	0	Plasma	DERL3
6	0	1.25611	0.779	0.085	0	Plasma	TXNDC5
7	0	1.19761	0.58	0.045	0	Plasma	IGHA2
8	0	1.10052	0.423	0.038	0	Plasma	IGLC2
9	0	1.01182	0.952	0.601	0	Plasma	SSR4
10	0	0.961326	0.809	0.206	0	Plasma	FKBP11
11	0	0.935253	0.805	0.226	0	Plasma	SEC11C
12	0	0.906903	0.475	0.015	0	Plasma	IGLL5
13	0	0.866498	0.753	0.126	0	Plasma	CD79A
14	0	0.790319	0.75	0.177	0	Plasma	PRDX4
15	0	0.776953	0.618	0.005	0	Plasma	TNFRSF17
16	0	0.722848	0.512	0.01	0	Plasma	JSRP1
17	0	0.589304	0.542	0.032	0	Plasma	SPAG4
18	0	0.493649	0.431	0.007	0	Plasma	LINC02362
19	3.88401e-266	0.952478	0.652	0.142	1.01178e-261	Plasma	IGLV6-57
20	2.56164e-263	0.820318	0.82	0.331	6.67306e-259	Plasma	XBP1
21	2.38746e-237	0.726489	0.811	0.323	6.21934e-233	Plasma	FKBP2
22	3.46457e-221	0.787077	0.318	0.029	9.02522e-217	Plasma	IGLC3
23	7.26272e-209	0.598041	0.701	0.212	1.89194e-204	Plasma	SDF2L1
24	2.72884e-201	0.636164	0.753	0.286	7.10864e-197	Plasma	SSR3
25	1.35947e-194	0.70528	0.847	0.482	3.54142e-190	Plasma	HERPUD1
26	3.38512e-190	0.557116	0.673	0.21	8.81823e-186	Plasma	UBE2J1
27	2.59581e-175	0.552963	0.63	0.191	6.76208e-171	Plasma	ITM2C
28	9.37138e-175	0.7071	0.566	0.148	2.44124e-170	Plasma	IGLV3-1
29	2.33737e-169	0.617992	0.853	0.513	6.08884e-165	Plasma	HSP90B1
30	6.07572e-168	0.580396	0.804	0.366	1.58272e-163	Plasma	SPCS2
31	5.41675e-161	0.576368	0.818	0.432	1.41106e-156	Plasma	SPCS1
32	4.08896e-154	0.731594	0.294	0.043	1.06517e-149	Plasma	IGHG1
33	2.32025e-142	0.502446	0.658	0.223	6.04426e-138	Plasma	TENT5C
34	1.19935e-110	0.808627	0.274	0.056	3.1243e-106	Plasma	IGKV1-39
35	1.02595e-101	0.500825	0.586	0.247	2.67259e-97	Plasma	DUSP5
36	1.1159e-100	0.707075	0.3	0.072	2.90693e-96	Plasma	IGHV4-34
37	3.14102e-89	0.709403	0.275	0.069	8.18236e-85	Plasma	IGHV3-7
38	3.39956e-85	0.648471	0.202	0.038	8.85585e-81	Plasma	IGKV1D-39
39	6.76056e-79	0.632242	0.24	0.059	1.76113e-74	Plasma	IGHV3-30
40	2.20583e-76	0.664859	0.39	0.143	5.74618e-72	Plasma	IGLV1-44
41	8.67367e-74	0.616987	0.236	0.061	2.25949e-69	Plasma	IGHV1-69D
42	1.15904e-70	0.527812	0.502	0.213	3.01929e-66	Plasma	IGKV4-1
43	1.52282e-70	0.668365	0.506	0.224	3.96696e-66	Plasma	IGKV1-5
44	1.72813e-67	0.640896	0.255	0.079	4.50178e-63	Plasma	IGHM
45	3.55933e-67	0.684587	0.545	0.255	9.27205e-63	Plasma	IGKV3-20
46	3.51714e-65	0.629828	0.461	0.2	9.16216e-61	Plasma	IGLV2-14
47	1.7882e-63	0.547117	0.228	0.063	4.65825e-59	Plasma	IGHV4-39
48	6.15026e-63	0.508729	0.385	0.151	1.60214e-58	Plasma	IGLV1-40
49	1.86301e-58	0.529115	0.154	0.032	4.85314e-54	Plasma	IGHV4-59
50	1.73953e-55	0.516843	0.215	0.063	4.53147e-51	Plasma	IGHV3-23
51	0	1.65639	0.876	0.015	0	BLC	MS4A1
52	0	1.65148	0.987	0.264	0	BLC	HLA-DRA
53	0	1.48381	0.837	0.108	0	BLC	CD83
54	0	1.48347	0.91	0.168	0	BLC	HLA-DQA1
55	0	1.44848	0.915	0.161	0	BLC	CD79A
56	0	1.3929	0.899	0.171	0	BLC	HLA-DQB1
57	0	1.31116	0.95	0.262	0	BLC	HLA-DPB1
58	0	1.28655	0.948	0.343	0	BLC	HLA-DRB1
59	0	1.26955	0.948	0.33	0	BLC	HLA-DPA1
60	0	1.25729	0.731	0.017	0	BLC	BANK1
61	0	1.19228	0.932	0.34	0	BLC	CD37
62	0	1.17565	0.686	0.017	0	BLC	VPREB3
63	0	1.05736	0.638	0.045	0	BLC	CD19
64	0	1.04822	0.998	0.732	0	BLC	CD74
65	0	0.973354	0.588	0.034	0	BLC	TNFRSF13C
66	0	0.859278	0.5	0.013	0	BLC	LINC00926
67	0	0.835814	0.5	0.026	0	BLC	FCRLA
68	0	0.775147	0.414	0.012	0	BLC	RUBCNL
69	0	0.712565	0.347	0.006	0	BLC	FCER2
70	0	0.710048	0.428	0.02	0	BLC	AFF3
71	0	0.709751	0.409	0.008	0	BLC	CD22
72	0	0.695812	0.428	0.019	0	BLC	LY86
73	0	0.690645	0.417	0.02	0	BLC	BLK
74	1.04359e-293	0.833377	0.51	0.054	2.71855e-289	BLC	IRF8
75	7.9454e-284	0.775004	0.51	0.054	2.06978e-279	BLC	HLA-DMB
76	1.06715e-276	1.1551	0.761	0.177	2.77992e-272	BLC	HLA-DRB5
77	2.94393e-268	0.96364	0.632	0.12	7.66894e-264	BLC	MEF2C
78	2.23527e-260	1.02561	0.59	0.104	5.82288e-256	BLC	LY9
79	5.28013e-227	0.924834	0.741	0.203	1.37547e-222	BLC	HLA-DMA
80	2.88324e-216	0.947857	0.888	0.355	7.51085e-212	BLC	LAPTM5
81	4.27477e-203	0.773522	0.537	0.103	1.11358e-198	BLC	LYN
82	1.98e-202	0.929713	0.853	0.29	5.1579e-198	BLC	CD52
83	1.04616e-199	0.824379	0.624	0.141	2.72523e-195	BLC	FCMR
84	5.65552e-197	0.673962	0.43	0.063	1.47326e-192	BLC	POU2F2
85	3.70581e-190	0.976751	0.847	0.317	9.65363e-186	BLC	CXCR4
86	1.0223e-187	0.86307	0.681	0.168	2.6631e-183	BLC	LTB
87	3.23379e-163	0.71005	0.489	0.106	8.42402e-159	BLC	ADAM28
88	1.3787e-151	0.756105	0.541	0.145	3.59152e-147	BLC	SMIM14
89	2.62754e-144	0.78348	0.718	0.271	6.84475e-140	BLC	REL
90	2.59913e-137	0.706709	0.502	0.136	6.77073e-133	BLC	NCF1
91	3.00017e-131	0.699433	0.581	0.183	7.81545e-127	BLC	RBM38
92	2.06354e-130	0.680331	0.52	0.148	5.37553e-126	BLC	RALGPS2
93	3.63345e-126	0.71992	0.664	0.246	9.46514e-122	BLC	LIMD2
94	2.75699e-121	0.710937	0.761	0.367	7.18196e-117	BLC	SMAP2
95	1.12389e-118	0.723655	0.836	0.528	2.92772e-114	BLC	EZR
96	2.36104e-102	0.739951	0.715	0.357	6.15051e-98	BLC	NR4A2
97	9.62176e-102	0.68059	0.635	0.273	2.50647e-97	BLC	RHOH
98	3.56395e-100	0.669949	0.801	0.367	9.28409e-96	BLC	CORO1A
99	5.80098e-95	0.675438	0.656	0.299	1.51116e-90	BLC	UCP2
100	1.61789e-93	0.709016	0.733	0.383	4.21459e-89	BLC	NR4A1
101	7.55029e-189	1.00592	0.596	0.016	1.96685e-184	Cycling	RRM2
102	1.14835e-172	1.03818	0.654	0.022	2.99145e-168	Cycling	PCLAF
103	3.44244e-168	1.22483	0.712	0.027	8.96756e-164	Cycling	UBE2C
104	3.89766e-163	0.951723	0.596	0.019	1.01534e-158	Cycling	TOP2A
105	2.41525e-153	0.789887	0.481	0.013	6.29173e-149	Cycling	CCNB2
106	1.19819e-138	0.774804	0.519	0.017	3.12127e-134	Cycling	BIRC5
107	1.4886e-136	0.848365	0.596	0.024	3.87781e-132	Cycling	ZWINT
108	9.67236e-136	1.13936	0.673	0.031	2.51965e-131	Cycling	MKI67
109	1.56377e-132	1.26434	0.712	0.037	4.07363e-128	Cycling	TYMS
110	4.6948e-121	0.979259	0.558	0.024	1.22299e-116	Cycling	TPX2
111	1.89676e-117	0.867987	0.596	0.028	4.94105e-113	Cycling	CDKN3
112	3.30932e-101	0.842789	0.5	0.023	8.62077e-97	Cycling	CDK1
113	2.43109e-100	1.03368	0.596	0.034	6.333e-96	Cycling	NUSAP1
114	3.04122e-98	0.913109	0.519	0.026	7.92237e-94	Cycling	CENPF
115	7.8792e-97	0.776948	0.558	0.03	2.05253e-92	Cycling	MAD2L1
116	2.06101e-87	0.814316	0.462	0.023	5.36892e-83	Cycling	CDC20
117	1.50164e-84	0.891222	0.5	0.028	3.91176e-80	Cycling	HIST1H1B
118	7.05533e-74	0.791449	0.5	0.032	1.83791e-69	Cycling	MYBL2
119	3.94078e-69	1.6631	0.923	0.149	1.02657e-64	Cycling	STMN1
120	7.26641e-62	0.949254	0.692	0.076	1.8929e-57	Cycling	LMNB1
121	2.6285e-46	0.83741	0.615	0.08	6.84724e-42	Cycling	CKS1B
122	3.49642e-41	1.43841	0.981	0.391	9.10817e-37	Cycling	TUBB
123	1.00307e-40	1.38315	0.942	0.317	2.613e-36	Cycling	HMGB2
124	1.03034e-40	0.747596	0.5	0.057	2.68404e-36	Cycling	HIST1H2AI
125	6.10101e-40	1.00244	0.635	0.099	1.58931e-35	Cycling	PTTG1
126	9.36928e-38	0.759461	0.635	0.099	2.4407e-33	Cycling	CENPM
127	2.57727e-37	1.27892	1	0.46	6.7138e-33	Cycling	HMGN2
128	3.29078e-35	1.0341	0.827	0.208	8.57248e-31	Cycling	TMPO
129	5.67329e-34	1.2577	0.981	0.536	1.47789e-29	Cycling	TUBA1B
130	6.98362e-34	0.823897	0.519	0.077	1.81923e-29	Cycling	MCM7
131	1.19471e-30	1.09435	0.923	0.398	3.11223e-26	Cycling	H2AFV
132	2.21281e-30	1.05725	1	0.406	5.76436e-26	Cycling	CORO1A
133	1.71939e-29	0.937973	0.962	0.675	4.47901e-25	Cycling	HMGB1
134	1.14982e-27	1.10998	0.904	0.498	2.99529e-23	Cycling	H2AFZ
135	3.4992e-27	0.865187	0.673	0.158	9.11541e-23	Cycling	DNMT1
136	1.07926e-26	0.790173	0.577	0.121	2.81147e-22	Cycling	KIF22
137	1.52607e-26	0.817931	0.635	0.139	3.97542e-22	Cycling	H2AFX
138	6.17293e-25	0.863393	0.692	0.189	1.60805e-20	Cycling	ANP32E
139	5.10442e-23	0.752539	0.596	0.138	1.3297e-18	Cycling	KPNA2
140	5.09136e-21	0.806689	0.942	0.559	1.3263e-16	Cycling	SLC25A5
141	6.41796e-19	0.88869	0.808	0.34	1.67188e-14	Cycling	UBE2S
142	1.09074e-18	0.752491	0.654	0.213	2.84137e-14	Cycling	DDX39A
143	1.38238e-18	0.758176	0.865	0.535	3.6011e-14	Cycling	RAN
144	8.45549e-18	0.829761	0.808	0.398	2.20265e-13	Cycling	ANP32B
145	9.32362e-18	0.755619	0.673	0.229	2.4288e-13	Cycling	ALYREF
146	1.04837e-17	0.846374	0.712	0.272	2.731e-13	Cycling	DUT
147	3.02444e-17	0.753746	0.712	0.256	7.87866e-13	Cycling	RANBP1
148	3.39024e-17	0.74043	0.923	0.502	8.83158e-13	Cycling	HNRNPA3
149	3.88184e-16	0.964271	0.846	0.526	1.01122e-11	Cycling	HIST1H4C
150	7.51361e-16	0.784234	0.865	0.458	1.95729e-11	Cycling	RAC2
151	0	1.63421	0.896	0.039	0	TLC	CD3E
152	0	1.47321	0.813	0.023	0	TLC	CD3D
153	0	1.44663	0.651	0.078	0	TLC	CCL5
154	0	1.43491	0.776	0.059	0	TLC	CD7
155	0	1.33098	0.614	0.045	0	TLC	IL7R
156	0	1.26734	0.905	0.266	0	TLC	IL32
157	0	1.24001	0.698	0.022	0	TLC	CD2
158	0	1.16348	0.525	0.047	0	TLC	NKG7
159	0	1.13117	0.838	0.222	0	TLC	PTPRC
160	0	1.12274	0.604	0.048	0	TLC	CST7
161	0	1.12079	0.717	0.094	0	TLC	FYN
162	0	1.09819	0.497	0.025	0	TLC	GZMA
163	0	1.07854	0.707	0.122	0	TLC	HCST
164	0	1.04639	0.673	0.077	0	TLC	FYB1
165	0	1.03593	0.742	0.168	0	TLC	ETS1
166	0	1.02363	0.703	0.139	0	TLC	EVL
167	0	1.01953	0.846	0.289	0	TLC	PTPRCAP
168	0	1.01018	0.626	0.04	0	TLC	LCK
169	0	1.005	0.57	0.015	0	TLC	CD3G
170	0	1.00332	0.737	0.254	0	TLC	DUSP2
171	0	0.991792	0.685	0.177	0	TLC	LEPROTL1
172	0	0.990977	0.744	0.217	0	TLC	CD69
173	0	0.981442	0.772	0.212	0	TLC	CXCR4
174	0	0.968828	0.8	0.256	0	TLC	CORO1A
175	0	0.966478	0.443	0.014	0	TLC	KLRB1
176	0	0.960855	0.567	0.06	0	TLC	SPOCK2
177	0	0.956274	0.884	0.381	0	TLC	ARHGDIB
178	0	0.933818	0.864	0.361	0	TLC	IFITM1
179	0	0.928998	0.603	0.101	0	TLC	TRBC2
180	0	0.915261	0.631	0.134	0	TLC	ARL4C
181	0	0.902354	0.518	0.018	0	TLC	CD96
182	0	0.899438	0.551	0.058	0	TLC	SYTL3
183	0	0.899043	0.511	0.03	0	TLC	SH2D2A
184	0	0.896243	0.388	0.015	0	TLC	CD8A
185	0	0.891539	0.907	0.449	0	TLC	SRGN
186	0	0.878215	0.79	0.33	0	TLC	RAC2
187	0	0.861156	0.897	0.529	0	TLC	SARAF
188	0	0.822685	0.391	0.015	0	TLC	PRF1
189	0	0.820619	0.468	0.014	0	TLC	CD247
190	0	0.793499	0.964	0.666	0	TLC	BTG1
191	0	0.775189	0.43	0.012	0	TLC	GZMM
192	0	0.764494	0.395	0.014	0	TLC	TRBC1
193	8.48082e-303	0.888228	0.377	0.026	2.20925e-298	TLC	GZMB
194	1.0063e-292	0.901967	0.755	0.318	2.62142e-288	TLC	TNFAIP3
195	9.41656e-282	0.891887	0.775	0.321	2.45301e-277	TLC	S100A4
196	6.55109e-273	0.823446	0.686	0.212	1.70656e-268	TLC	CD52
197	4.67152e-260	0.761193	0.716	0.309	1.21693e-255	TLC	CYTIP
198	6.25662e-258	0.769261	0.509	0.124	1.62985e-253	TLC	ITM2A
199	1.08129e-219	1.05008	0.473	0.117	2.81676e-215	TLC	CCL4
200	5.48151e-131	0.797694	0.342	0.092	1.42793e-126	TLC	CCL4L2
201	0	1.84063	0.922	0.075	0	Mono/Mac	TYROBP
202	0	1.58419	0.783	0.026	0	Mono/Mac	AIF1
203	0	1.55528	0.773	0.054	0	Mono/Mac	FCER1G
204	0	1.3011	0.47	0.023	0	Mono/Mac	C1QA
205	0	1.25379	0.697	0.067	0	Mono/Mac	SPI1
206	0	1.13966	0.621	0.028	0	Mono/Mac	LST1
207	0	1.05323	0.49	0.01	0	Mono/Mac	MS4A6A
208	0	0.938849	0.455	0.011	0	Mono/Mac	CD14
209	0	0.925046	0.465	0.017	0	Mono/Mac	MS4A7
210	0	0.918927	0.472	0.008	0	Mono/Mac	FCGR2A
211	0	0.905492	0.447	0.008	0	Mono/Mac	C5AR1
212	0	0.884374	0.465	0.006	0	Mono/Mac	IGSF6
213	0	0.816297	0.47	0.011	0	Mono/Mac	HCK
214	0	0.806502	0.386	0.006	0	Mono/Mac	FPR1
215	2.32312e-300	1.24262	0.444	0.024	6.05173e-296	Mono/Mac	C1QC
216	7.11259e-291	1.2422	0.449	0.027	1.85283e-286	Mono/Mac	C1QB
217	9.66478e-267	1.36802	0.503	0.044	2.51768e-262	Mono/Mac	G0S2
218	1.43015e-246	1.01548	0.374	0.021	3.72555e-242	Mono/Mac	IL1B
219	1.58445e-245	1.32025	0.533	0.057	4.1275e-241	Mono/Mac	CXCL8
220	3.27965e-240	1.20491	0.467	0.04	8.5435e-236	Mono/Mac	S100A8
221	5.55429e-229	1.10807	0.548	0.059	1.44689e-224	Mono/Mac	S100A9
222	5.17848e-192	0.880711	0.558	0.085	1.34899e-187	Mono/Mac	RAB31
223	2.1286e-187	0.880259	0.449	0.054	5.54501e-183	Mono/Mac	CD68
224	1.06393e-184	0.888997	0.54	0.076	2.77153e-180	Mono/Mac	SERPINA1
225	3.68738e-163	0.887631	0.97	0.706	9.60562e-159	Mono/Mac	SAT1
226	5.48013e-150	0.845495	0.46	0.072	1.42757e-145	Mono/Mac	PLEK
227	1.20518e-149	1.00321	0.586	0.124	3.1395e-145	Mono/Mac	BCL2A1
228	2.23555e-148	0.846823	0.336	0.035	5.82361e-144	Mono/Mac	APOC1
229	8.57174e-143	0.951037	0.528	0.107	2.23294e-138	Mono/Mac	IFI30
230	2.92272e-139	1.17069	0.753	0.27	7.61369e-135	Mono/Mac	SOD2
231	4.44274e-121	0.988647	0.715	0.253	1.15733e-116	Mono/Mac	GLUL
232	2.02154e-117	1.10569	0.778	0.307	5.26612e-113	Mono/Mac	HLA-DRA
233	5.60308e-112	0.815656	0.54	0.141	1.4596e-107	Mono/Mac	NINJ1
234	1.65503e-110	1.06957	0.674	0.274	4.31135e-106	Mono/Mac	CTSB
235	2.05924e-108	0.929059	0.563	0.154	5.36431e-104	Mono/Mac	PLAUR
236	1.72886e-102	0.924259	0.47	0.112	4.50368e-98	Mono/Mac	C15orf48
237	2.85299e-98	0.859935	0.634	0.251	7.43204e-94	Mono/Mac	CTSS
238	6.72366e-94	0.857938	0.631	0.246	1.75151e-89	Mono/Mac	TYMP
239	1.3668e-93	0.978026	0.763	0.38	3.56051e-89	Mono/Mac	HLA-DRB1
240	4.65776e-92	0.890383	0.629	0.237	1.21335e-87	Mono/Mac	NAMPT
241	5.7628e-90	0.93935	0.697	0.307	1.50121e-85	Mono/Mac	HLA-DPB1
242	1.37498e-88	0.8938	0.765	0.394	3.58181e-84	Mono/Mac	CST3
243	7.17339e-88	0.992593	0.664	0.341	1.86867e-83	Mono/Mac	GPX1P1
244	7.18139e-87	0.886006	0.364	0.075	1.87075e-82	Mono/Mac	APOE
245	3.47912e-84	0.919511	0.606	0.268	9.0631e-80	Mono/Mac	CTSZ
246	7.28042e-84	0.939689	0.72	0.37	1.89655e-79	Mono/Mac	HLA-DPA1
247	8.45293e-80	0.824718	0.669	0.354	2.20199e-75	Mono/Mac	NPC2
248	7.22303e-79	0.836672	0.598	0.22	1.8816e-74	Mono/Mac	HLA-DQB1
249	6.74657e-75	0.818149	0.578	0.213	1.75748e-70	Mono/Mac	HLA-DRB5
250	3.61874e-69	0.811444	0.578	0.22	9.42683e-65	Mono/Mac	HLA-DQA1
251	0	2.47874	0.981	0.011	0	Mast	TPSAB1
252	0	2.36943	0.972	0.008	0	Mast	TPSB2
253	0	2.20457	0.925	0.006	0	Mast	CPA3
254	0	1.9618	0.822	0.005	0	Mast	TPSD1
255	0	1.89734	0.907	0.007	0	Mast	GATA2
256	0	1.76376	0.841	0.011	0	Mast	KIT
257	0	1.45297	0.766	0.003	0	Mast	HPGDS
258	0	1.35617	0.72	0.007	0	Mast	IL1RL1
259	0	1.34407	0.692	0.002	0	Mast	HDC
260	0	1.33055	0.636	0.001	0	Mast	MS4A2
261	0	1.27102	0.645	0.002	0	Mast	SLC18A2
262	0	1.13534	0.589	0.004	0	Mast	RHEX
263	0	1.07963	0.579	0.013	0	Mast	SLC24A3
264	0	0.908214	0.523	0.003	0	Mast	SIGLEC6
265	0	0.841214	0.43	0.002	0	Mast	SIGLEC17P
266	1.29712e-251	1.41327	0.738	0.038	3.379e-247	Mast	LTC4S
267	2.00355e-245	0.924987	0.514	0.015	5.21924e-241	Mast	MAOB
268	2.13131e-236	0.816747	0.439	0.011	5.55206e-232	Mast	RGS13
269	4.89309e-210	1.33791	0.682	0.04	1.27465e-205	Mast	VWA5A
270	1.96666e-192	1.05369	0.589	0.031	5.12314e-188	Mast	PTGS1
271	4.72269e-134	1.25048	0.832	0.088	1.23026e-129	Mast	FCER1G
272	5.43628e-130	1.17743	0.701	0.075	1.41615e-125	Mast	ALOX5
273	4.44116e-119	0.879928	0.467	0.031	1.15692e-114	Mast	PTGS2
274	4.54787e-114	1.35472	0.776	0.105	1.18472e-109	Mast	CLU
275	1.52809e-104	0.904239	0.533	0.051	3.98068e-100	Mast	GALC
276	8.37296e-87	0.838784	0.393	0.031	2.18116e-82	Mast	CAVIN2
277	3.80939e-86	1.09158	0.505	0.055	9.92346e-82	Mast	CSF1
278	9.27001e-86	1.10184	0.794	0.119	2.41484e-81	Mast	TYROBP
279	2.55048e-67	1.16026	0.841	0.221	6.644e-63	Mast	ALOX5AP
280	1.60212e-65	0.893446	0.551	0.089	4.17353e-61	Mast	ACSL4
281	3.12441e-65	1.19381	0.888	0.273	8.13908e-61	Mast	GLUL
282	8.70187e-60	1.11193	0.766	0.206	2.26684e-55	Mast	CD9
283	3.41444e-55	0.883225	0.981	0.679	8.89462e-51	Mast	VIM
284	5.13165e-54	0.861943	0.607	0.126	1.33679e-49	Mast	RNF130
285	2.25669e-52	1.12647	0.907	0.358	5.87869e-48	Mast	ANXA1
286	6.89356e-52	0.810062	0.514	0.095	1.79577e-47	Mast	CCDC92
287	8.35672e-52	1.13619	0.86	0.362	2.17692e-47	Mast	NFKBIZ
288	2.11051e-50	1.0138	0.804	0.268	5.49788e-46	Mast	CAPG
289	3.96945e-49	0.87388	0.654	0.158	1.03404e-44	Mast	ZEB2
290	1.10056e-45	0.820507	0.57	0.132	2.86695e-41	Mast	ARHGAP18
291	1.53795e-44	1.03067	0.766	0.273	4.00637e-40	Mast	AC020916.1
292	2.11509e-44	0.982864	0.935	0.508	5.5098e-40	Mast	FOSB
293	1.87263e-42	1.04696	0.738	0.266	4.87819e-38	Mast	SOCS1
294	3.79806e-40	0.940658	0.701	0.232	9.89394e-36	Mast	BHLHE40
295	3.55361e-39	0.966627	0.888	0.435	9.25715e-35	Mast	TNFAIP3
296	4.41537e-39	1.0346	0.822	0.39	1.1502e-34	Mast	LMNA
297	5.07137e-37	0.917051	0.776	0.361	1.32109e-32	Mast	LAPTM4A
298	2.78402e-35	1.05569	0.72	0.276	7.25237e-31	Mast	AREG
299	5.1701e-35	0.837707	0.607	0.169	1.34681e-30	Mast	HPGD
300	2.18875e-26	0.883934	0.757	0.36	5.70169e-22	Mast	CD69
301	0	1.7789	0.807	0.016	0	Endo	PLVAP
302	0	1.72174	0.895	0.038	0	Endo	RAMP2
303	0	1.59673	0.895	0.08	0	Endo	CRIP2
304	0	1.50674	0.862	0.06	0	Endo	GNG11
305	0	1.44895	0.707	0.006	0	Endo	VWF
306	0	1.29744	0.657	0.006	0	Endo	CLDN5
307	0	1.26708	0.702	0.041	0	Endo	HYAL2
308	0	1.24853	0.663	0.018	0	Endo	EGFL7
309	0	1.19909	0.624	0.006	0	Endo	RAMP3
310	0	1.16535	0.597	0.004	0	Endo	SOX18
311	0	1.13056	0.646	0.005	0	Endo	CLEC14A
312	0	1.09571	0.641	0.004	0	Endo	ECSCR
313	0	1.09405	0.597	0.012	0	Endo	CALCRL
314	0	1.02025	0.569	0.013	0	Endo	ESAM
315	0	1.01875	0.586	0.019	0	Endo	CD93
316	0	1.0104	0.564	0.003	0	Endo	ADGRL4
317	0	0.9973	0.497	0.012	0	Endo	FLT1
318	2.34918e-304	1.00015	0.359	0.005	6.11961e-300	Endo	ACKR1
319	3.46931e-269	1.07237	0.519	0.022	9.03755e-265	Endo	CAVIN2
320	1.1177e-265	1.26135	0.702	0.052	2.91161e-261	Endo	ENG
321	3.40155e-260	1.11809	0.547	0.027	8.86105e-256	Endo	COL15A1
322	6.67406e-253	1.27344	0.751	0.064	1.73859e-248	Endo	CAV1
323	2.80795e-250	1.57956	0.812	0.078	7.3147e-246	Endo	SPARCL1
324	3.76332e-245	1.12447	0.691	0.053	9.80346e-241	Endo	CAVIN1
325	2.58961e-243	1.82354	0.961	0.128	6.74592e-239	Endo	IGFBP7
326	4.89327e-230	1.25239	0.602	0.042	1.2747e-225	Endo	COL4A1
327	1.28732e-227	1.03458	0.541	0.033	3.35347e-223	Endo	VWA1
328	5.46553e-219	1.15879	0.541	0.034	1.42377e-214	Endo	SERPINE1
329	2.45872e-218	1.55581	0.84	0.112	6.40497e-214	Endo	PECAM1
330	2.95987e-210	1.42623	0.779	0.082	7.71047e-206	Endo	MGP
331	1.13202e-206	1.37636	0.779	0.087	2.94891e-202	Endo	A2M
332	4.66028e-206	1.31291	0.652	0.059	1.214e-201	Endo	COL4A2
333	8.77705e-201	1.26232	0.68	0.067	2.28642e-196	Endo	PRSS23
334	1.40826e-192	1.23823	0.773	0.098	3.66852e-188	Endo	NPDC1
335	6.39434e-188	1.3607	0.74	0.093	1.66573e-183	Endo	HSPG2
336	1.9032e-184	1.17459	0.63	0.058	4.95785e-180	Endo	CLEC3B
337	1.16456e-180	1.34217	0.751	0.091	3.03368e-176	Endo	SPARC
338	7.54654e-161	1.29874	0.818	0.13	1.96587e-156	Endo	TM4SF1
339	8.3916e-155	1.05351	0.591	0.062	2.18601e-150	Endo	TIMP3
340	6.93761e-153	1.26531	0.862	0.154	1.80725e-148	Endo	IGFBP4
341	4.4972e-132	1.38279	0.983	0.309	1.17152e-127	Endo	IFITM3
342	1.17583e-127	1.19187	0.696	0.119	3.06303e-123	Endo	SLC9A3R2
343	5.17287e-126	1.01066	0.641	0.099	1.34753e-121	Endo	EPAS1
344	1.06522e-116	1.05644	0.619	0.099	2.77489e-112	Endo	SPRY1
345	1.55024e-98	1.11929	0.807	0.187	4.03837e-94	Endo	RNASE1
346	2.63859e-94	1.14141	0.624	0.128	6.87352e-90	Endo	CD320
347	3.53441e-80	1.02478	0.834	0.338	9.20714e-76	Endo	FKBP1A
348	6.00739e-79	1.07258	0.912	0.302	1.56492e-74	Endo	IFI27
349	2.44408e-70	1.00626	0.801	0.258	6.36683e-66	Endo	GSN
350	2.03614e-65	1.05846	0.702	0.222	5.30414e-61	Endo	FABP5
351	0	1.83255	0.831	0.037	0	Fib	DCN
352	0	1.668	0.601	0.049	0	Fib	CXCL14
353	0	1.64539	0.825	0.037	0	Fib	RARRES2
354	0	1.62984	0.882	0.051	0	Fib	CALD1
355	0	1.62729	0.756	0.016	0	Fib	MFAP4
356	0	1.61817	0.708	0.023	0	Fib	LUM
357	0	1.61341	0.786	0.026	0	Fib	COL1A2
358	0	1.59516	0.87	0.097	0	Fib	IGFBP7
359	0	1.57202	0.838	0.039	0	Fib	COL6A2
360	0	1.52341	0.763	0.016	0	Fib	C1S
361	0	1.50856	0.745	0.027	0	Fib	COL3A1
362	0	1.49494	0.733	0.043	0	Fib	COL1A1
363	0	1.49339	0.797	0.048	0	Fib	SERPING1
364	0	1.48759	0.759	0.024	0	Fib	SOD3
365	0	1.43272	0.718	0.031	0	Fib	SERPINF1
366	0	1.38191	0.761	0.06	0	Fib	SPARC
367	0	1.3562	0.631	0.024	0	Fib	IGFBP5
368	0	1.34214	0.67	0.027	0	Fib	MMP2
369	0	1.32699	0.72	0.041	0	Fib	TPM2
370	0	1.31911	0.711	0.052	0	Fib	SPARCL1
371	0	1.31416	0.588	0.013	0	Fib	FBLN1
372	0	1.30918	0.72	0.063	0	Fib	MYL9
373	0	1.30069	0.743	0.095	0	Fib	TMEM176B
374	0	1.28627	0.585	0.045	0	Fib	CTGF
375	0	1.27188	0.713	0.033	0	Fib	COL6A1
376	0	1.23651	0.715	0.086	0	Fib	TMEM176A
377	0	1.18703	0.599	0.019	0	Fib	PLAC9
378	0	1.18522	0.654	0.025	0	Fib	AEBP1
379	0	1.17343	0.663	0.064	0	Fib	A2M
380	0	1.16357	0.424	0.016	0	Fib	POSTN
381	0	1.1587	0.513	0.031	0	Fib	IGFBP6
382	0	1.15681	0.606	0.008	0	Fib	TCF21
383	0	1.15361	0.631	0.047	0	Fib	NNMT
384	0	1.13663	0.601	0.02	0	Fib	C1R
385	0	1.10506	0.499	0.01	0	Fib	DPT
386	0	1.10399	0.519	0.034	0	Fib	CYR61
387	0	1.07388	0.421	0.017	0	Fib	APOD
388	0	1.05201	0.599	0.017	0	Fib	CRISPLD2
389	3.17191e-288	1.22958	0.576	0.059	8.26281e-284	Fib	TAGLN
390	3.11245e-275	1.51247	0.667	0.097	8.10793e-271	Fib	CFD
391	2.87436e-268	1.33075	0.964	0.28	7.48769e-264	Fib	IFITM3
392	1.78774e-251	1.1323	0.626	0.089	4.65705e-247	Fib	GEM
393	2.79293e-251	1.37312	0.932	0.307	7.27559e-247	Fib	CEBPD
394	5.66133e-233	1.26922	0.547	0.068	1.47478e-228	Fib	MGP
395	2.23052e-218	1.12666	0.692	0.135	5.81051e-214	Fib	IGFBP4
396	1.78573e-217	1.1006	0.831	0.255	4.65184e-213	Fib	SELENOM
397	4.21604e-210	1.15663	0.938	0.384	1.09828e-205	Fib	LGALS1
398	1.71956e-188	1.13779	0.886	0.348	4.47946e-184	Fib	TIMP1
399	4.40334e-170	1.04585	0.934	0.378	1.14707e-165	Fib	CST3
400	9.7488e-146	1.04872	0.756	0.236	2.53956e-141	Fib	GSN
401	0	1.30603	0.892	0.216	0	EPI_M	KRT8
402	0	1.13449	0.586	0.066	0	EPI_M	CLDN4
403	0	1.07976	0.622	0.088	0	EPI_M	EPCAM
404	0	1.01651	0.47	0.016	0	EPI_M	CLDN3
405	0	1.00558	0.578	0.07	0	EPI_M	S100A14
406	0	0.939958	0.538	0.041	0	EPI_M	CLDN7
407	3.91266e-300	1.2563	0.792	0.189	1.01925e-295	EPI_M	KRT18
408	2.19228e-281	0.92493	0.36	0.02	5.7109e-277	EPI_M	PRAP1
409	1.29885e-264	0.833706	0.479	0.055	3.38349e-260	EPI_M	ASS1
410	1.209e-247	0.660203	0.417	0.04	3.14944e-243	EPI_M	MISP
411	2.57756e-232	1.0857	0.715	0.165	6.71455e-228	EPI_M	KRT19
412	8.02799e-230	1.09201	0.608	0.131	2.09129e-225	EPI_M	LGALS4
413	1.70335e-229	0.811253	0.503	0.077	4.43724e-225	EPI_M	CAMK2N1
414	1.61432e-222	0.636674	0.25	0.009	4.20532e-218	EPI_M	FABP2
415	2.41771e-212	0.800063	0.512	0.089	6.29814e-208	EPI_M	S100A16
416	5.2142e-208	1.07333	0.373	0.043	1.3583e-203	EPI_M	FABP1
417	4.48999e-195	0.855823	0.276	0.019	1.16964e-190	EPI_M	KRT17
418	1.02077e-191	0.823347	0.503	0.092	2.6591e-187	EPI_M	TSPAN8
419	2.29626e-191	0.868155	0.325	0.032	5.98176e-187	EPI_M	REG4
420	9.67147e-190	0.630751	0.261	0.016	2.51942e-185	EPI_M	PCK1
421	4.92556e-185	0.670331	0.261	0.017	1.28311e-180	EPI_M	ALDOB
422	3.46935e-181	0.820301	0.604	0.135	9.03767e-177	EPI_M	C19orf33
423	1.27953e-179	0.717282	0.965	0.762	3.33316e-175	EPI_M	S100A6
424	3.3433e-176	0.888155	0.616	0.148	8.7093e-172	EPI_M	ELF3
425	5.73538e-174	0.709463	0.508	0.1	1.49407e-169	EPI_M	KLF5
426	1.32894e-169	0.682212	0.456	0.081	3.46189e-165	EPI_M	SFN
427	1.02449e-154	0.715408	0.395	0.066	2.6688e-150	EPI_M	MUC3A
428	7.69624e-146	0.641182	0.292	0.036	2.00487e-141	EPI_M	MUC17
429	1.56779e-140	0.846021	0.634	0.188	4.08408e-136	EPI_M	AGR2
430	1.48853e-135	0.715173	0.429	0.091	3.87762e-131	EPI_M	GPX2
431	8.66919e-135	0.631966	0.473	0.106	2.25832e-130	EPI_M	FXYD3
432	1.81507e-134	0.744218	0.867	0.572	4.72827e-130	EPI_M	S100A10
433	3.18394e-130	0.682588	0.477	0.121	8.29416e-126	EPI_M	PHLDA2
434	4.68649e-129	0.754624	0.333	0.056	1.22083e-124	EPI_M	TFF3
435	2.46402e-128	0.641537	0.468	0.12	6.41877e-124	EPI_M	ATP1B1
436	2.12288e-127	0.64039	0.31	0.05	5.5301e-123	EPI_M	CDHR5
437	1.65142e-124	0.63104	0.375	0.074	4.30195e-120	EPI_M	SERPINA1
438	2.67782e-120	0.817991	0.515	0.167	6.97573e-116	EPI_M	MDK
439	1.00042e-118	0.643045	0.526	0.16	2.60609e-114	EPI_M	PERP
440	4.27712e-117	0.84705	0.304	0.055	1.11419e-112	EPI_M	ANPEP
441	4.78942e-117	0.776995	0.568	0.167	1.24764e-112	EPI_M	S100P
442	6.61233e-116	0.6318	0.514	0.144	1.72251e-111	EPI_M	CD24
443	8.80569e-115	0.722386	0.574	0.222	2.29388e-110	EPI_M	SPINT2
444	1.69039e-113	1.01962	0.601	0.236	4.40347e-109	EPI_M	PHGR1
445	6.98157e-110	0.687549	0.354	0.075	1.8187e-105	EPI_M	KRT20
446	1.76237e-105	0.632185	0.196	0.021	4.59097e-101	EPI_M	SPINK4
447	1.4677e-95	0.831567	0.414	0.129	3.82336e-91	EPI_M	PIGR
448	3.33144e-86	0.682587	0.712	0.462	8.67841e-82	EPI_M	LGALS3
449	1.76405e-60	0.803481	0.255	0.071	4.59535e-56	EPI_M	S100A9
450	5.63963e-47	0.657882	0.264	0.09	1.46912e-42	EPI_M	REG1A
451	0	2.05653	0.847	0.171	0	EPI	MUC5AC
452	0	1.95802	0.772	0.132	0	EPI	GKN1
453	0	1.94854	0.9	0.199	0	EPI	TFF1
454	0	1.92237	0.884	0.124	0	EPI	TFF2
455	0	1.89261	0.743	0.037	0	EPI	GKN2
456	0	1.7725	0.704	0.041	0	EPI	MUCL3
457	0	1.69594	0.751	0.053	0	EPI	PSCA
458	0	1.58118	0.808	0.048	0	EPI	CLDN18
459	0	1.53821	0.732	0.043	0	EPI	CAPN8
460	0	1.53276	0.805	0.125	0	EPI	S100P
461	0	1.52845	0.85	0.082	0	EPI	MUC1
462	0	1.47391	0.804	0.091	0	EPI	CA2
463	0	1.46822	0.847	0.149	0	EPI	AGR2
464	0	1.43178	0.772	0.099	0	EPI	SPINK1
465	0	1.40514	0.782	0.04	0	EPI	VSIG2
466	0	1.36917	0.762	0.052	0	EPI	MLPH
467	0	1.35727	0.839	0.137	0	EPI	KRT19
468	0	1.352	0.878	0.265	0	EPI	CYSTM1
469	0	1.33153	0.812	0.111	0	EPI	ELF3
470	0	1.30954	0.72	0.048	0	EPI	CTSE
471	0	1.30615	0.783	0.172	0	EPI	LYZ
472	0	1.29767	0.662	0.039	0	EPI	RASEF
473	0	1.28586	0.883	0.205	0	EPI	KRT8
474	0	1.26213	0.742	0.128	0	EPI	RNASE1
475	0	1.23387	0.846	0.244	0	EPI	IFI27
476	0	1.22095	0.662	0.059	0	EPI	CYP3A5
477	0	1.22053	0.659	0.041	0	EPI	SULT1C2
478	0	1.18762	0.586	0.04	0	EPI	FCGBP
479	0	1.17665	0.664	0.043	0	EPI	ANXA10
480	0	1.15589	0.651	0.122	0	EPI	SYTL2
481	0	1.15283	0.628	0.027	0	EPI	BCAS1
482	0	1.15251	0.733	0.108	0	EPI	C19orf33
483	0	1.10983	0.693	0.093	0	EPI	SMIM22
484	0	1.10728	0.517	0.045	0	EPI	CEACAM5
485	0	1.08685	0.649	0.055	0	EPI	TSPAN1
486	0	1.08578	0.57	0.037	0	EPI	AKR1B10
487	0	1.08194	0.687	0.103	0	EPI	GOLM1
488	0	1.07798	0.588	0.02	0	EPI	VSIG1
489	0	1.06665	0.57	0.04	0	EPI	LINC01133
490	0	1.02537	0.705	0.142	0	EPI	STARD10
491	0	1.01877	0.636	0.076	0	EPI	FXYD3
492	0	0.978496	0.512	0.038	0	EPI	EPS8L1
493	0	0.976661	0.484	0.014	0	EPI	LGALS9C
494	0	0.971243	0.541	0.067	0	EPI	VILL
495	0	0.970855	0.622	0.097	0	EPI	NQO1
496	0	0.969313	0.501	0.016	0	EPI	B4GALNT3
497	0	0.951376	0.578	0.043	0	EPI	SLC44A4
498	1.43158e-291	1.09209	0.795	0.178	3.72927e-287	EPI	KRT18
499	7.25098e-250	1.33782	0.724	0.212	1.88888e-245	EPI	PHGR1
500	4.12394e-141	1.11222	0.52	0.156	1.07429e-136	EPI	PGC

## Sheet: supplemental table S3
Supplemental Table S3: The Top 50 DEGs for the epithelial cell types
	p_val	avg_log2FC	pct.1	pct.2	p_val_adj	cluster	gene
1	0	6.80091	0.961	0.132	0	PMC	GKN1
2	0	5.66779	0.945	0.071	0	PMC	GKN2
3	0	5.14482	0.994	0.331	0	PMC	MUC5AC
4	0	5.0708	0.945	0.077	0	PMC	MUCL3
5	0	3.9856	0.911	0.198	0	PMC	PSCA
6	0	3.83694	0.888	0.209	0	PMC	CAPN8
7	0	3.69631	0.978	0.456	0	PMC	TFF1
8	0	3.11689	0.585	0.065	0	PMC	ANKRD36C
9	0	2.99473	0.831	0.196	0	PMC	RASEF
10	0	2.97736	0.849	0.199	0	PMC	SYTL2
11	0	2.94514	0.618	0.008	0	PMC	PSAPL1
12	0	2.88245	0.864	0.25	0	PMC	MLPH
13	0	2.82076	0.903	0.265	0	PMC	CLDN18
14	0	2.66527	0.565	0.01	0	PMC	SLC5A5
15	0	2.66361	0.701	0.06	0	PMC	LGALS9C
16	0	2.57574	0.772	0.141	0	PMC	BCAS1
17	0	2.56411	0.87	0.357	0	PMC	CA2
18	0	2.54888	0.687	0.082	0	PMC	B4GALNCSC
19	0	2.54531	0.753	0.206	0	PMC	SULT1C2
20	0	2.45187	0.439	0.032	0	PMC	LINC00342
21	0	2.38281	0.656	0.167	0	PMC	EPS8L1
22	0	2.37087	0.599	0.032	0	PMC	LGALS9B
23	0	2.35921	0.911	0.46	0	PMC	MUC1
24	0	2.35697	0.663	0.099	0	PMC	VSIG1
25	0	2.33069	0.851	0.286	0	PMC	VSIG2
26	0	2.29742	0.735	0.34	0	PMC	RNF213
27	0	2.2064	0.789	0.366	0	PMC	RNASE1
28	0	2.12614	0.624	0.149	0	PMC	SGSM3
29	0	2.11205	0.744	0.211	0	PMC	VILL
30	0	2.07849	0.576	0.136	0	PMC	FOXQ1
31	0	2.06361	0.71	0.205	0	PMC	LINC01133
32	0	2.05648	0.885	0.461	0	PMC	AHNAK
33	0	2.04778	0.541	0.087	0	PMC	ABCC5
34	0	2.00705	0.632	0.148	0	PMC	ATP2A3
35	0	1.99581	0.57	0.125	0	PMC	DDX60
36	0	1.98578	0.689	0.263	0	PMC	ABLIM1
37	0	1.98018	0.663	0.233	0	PMC	PLXNB2
38	0	1.9795	0.526	0.046	0	PMC	CAPN9
39	0	1.97234	0.629	0.178	0	PMC	SLC9A1
40	0	1.93425	0.522	0.076	0	PMC	FMN1
41	0	1.9303	0.532	0.054	0	PMC	FER1L6
42	0	1.91177	0.821	0.282	0	PMC	CYP3A5
43	0	1.88385	0.766	0.387	0	PMC	SPATS2L
44	0	1.8558	0.546	0.119	0	PMC	RFLNA
45	0	1.82865	0.604	0.217	0	PMC	ITPR3
46	0	1.8282	0.47	0.048	0	PMC	REP15
47	1.02e-306	1.8403	0.604	0.248	2.66e-302	PMC	ABCC3
48	1.39e-286	1.90745	0.384	0.046	3.63e-282	PMC	DUOX2
49	5.76e-257	2.16379	0.464	0.125	1.5e-252	PMC	APOL1
50	1.26e-233	1.84504	0.566	0.251	3.28e-229	PMC	TENT5A
51	0	4.40097	0.526	0.002	0	Parietal	ATP4A
52	0	4.38895	0.579	0.002	0	Parietal	ATP4B
53	3.21e-161	2.11151	0.211	0.001	8.35e-157	Parietal	CKM
54	3.82e-130	5.52884	0.526	0.007	9.95e-126	Parietal	GIF
55	1.72e-117	4.48097	0.211	0.001	4.49e-113	Parietal	CBLIF
56	3.29e-96	2.88854	0.526	0.011	8.57e-92	Parietal	ESRRG
57	1.69e-69	2.26817	0.421	0.009	4.4e-65	Parietal	SMIM11A
58	4.95e-28	2.47483	0.579	0.049	1.29e-23	Parietal	TPD52L1
59	6.47e-25	5.5453	0.842	0.131	1.69e-20	Parietal	CKB
60	2.76e-24	3.6928	0.579	0.057	7.19e-20	Parietal	KCNE2
61	1.43e-21	2.46829	0.684	0.089	3.73e-17	Parietal	ATPAF1
62	6.64e-20	2.34127	0.526	0.055	1.73e-15	Parietal	G0S2
63	1.06e-19	3.2749	0.789	0.146	2.75e-15	Parietal	SLC25A4
64	3.93e-19	2.93374	0.737	0.124	1.02e-14	Parietal	GLOD4
65	1.08e-17	2.11949	0.895	0.203	2.83e-13	Parietal	NDUFA10
66	9.98e-17	2.53174	0.316	0.024	2.6e-12	Parietal	MFSD4A
67	1.4e-16	2.44805	0.895	0.23	3.64e-12	Parietal	ISCU
68	2.48e-16	3.59649	0.789	0.183	6.45e-12	Parietal	IDH2
69	4.59e-16	3.06444	0.895	0.241	1.19e-11	Parietal	LDHB
70	3.97e-14	2.41969	0.737	0.163	1.03e-09	Parietal	GSTA1
71	1.36e-13	2.60448	0.895	0.291	3.55e-09	Parietal	ATP5F1A
72	2.69e-13	2.46557	1	0.503	7e-09	Parietal	COX7A2
73	3.21e-13	3.21854	0.789	0.23	8.37e-09	Parietal	MDH1
74	3.58e-13	2.43717	0.789	0.222	9.32e-09	Parietal	SDHC
75	4.96e-13	2.7842	0.947	0.469	1.29e-08	Parietal	NDUFA4
76	1.08e-12	2.70531	0.947	0.425	2.81e-08	Parietal	ATP5F1B
77	1.13e-12	2.82402	0.947	0.475	2.95e-08	Parietal	ATP5MC3
78	2.21e-12	2.23695	1	0.499	5.77e-08	Parietal	UQCRQ
79	2.45e-12	2.26433	0.895	0.337	6.38e-08	Parietal	ATP5F1C
80	3.44e-12	2.32081	0.842	0.289	8.96e-08	Parietal	ATP5MC1
81	3.51e-12	2.48311	0.947	0.422	9.14e-08	Parietal	UQCRB
82	7.68e-12	2.99754	0.947	0.512	2e-07	Parietal	SLC25A5
83	8.46e-12	2.89909	0.789	0.261	2.2e-07	Parietal	ALDH1A1
84	8.67e-12	2.11313	0.842	0.282	2.26e-07	Parietal	TBCA
85	1.4e-11	2.21984	0.632	0.13	3.66e-07	Parietal	PHLDA1
86	1.65e-11	2.44728	0.789	0.258	4.29e-07	Parietal	NDUFV1
87	4.17e-11	2.74849	0.947	0.385	1.09e-06	Parietal	VDAC1
88	8.82e-11	2.23446	0.895	0.446	2.3e-06	Parietal	COX5A
89	8.87e-11	2.28306	0.789	0.284	2.31e-06	Parietal	UQCRFS1
90	3.21e-10	3.30498	0.789	0.316	8.36e-06	Parietal	AKR7A3
91	9.35e-10	2.52551	0.737	0.244	2.44e-05	Parietal	GHITM
92	3.16e-09	2.51662	0.842	0.475	8.22e-05	Parietal	COX7B
93	4.72e-09	2.23394	0.579	0.15	0.000122844	Parietal	STX12
94	9e-09	2.13696	0.842	0.513	0.000234453	Parietal	COX7C
95	3.27e-08	2.78055	0.789	0.377	0.000850789	Parietal	GLUL
96	4.99e-08	2.20887	0.684	0.256	0.00129995	Parietal	FAM162A
97	5.86e-08	2.17464	0.789	0.429	0.00152663	Parietal	ATP5PF
98	8.88e-07	2.16334	0.579	0.206	0.0231381	Parietal	HADHB
99	1.91e-06	2.44556	0.632	0.248	0.0498432	Parietal	IGFBP2
100	3.45e-06	2.29115	0.579	0.218	0.0897552	Parietal	NDUFB8
101	0	5.79138	0.841	0.032	0	Neuro	PCSK1N
102	0	5.6847	0.662	0.019	0	Neuro	CHGA
103	0	4.29904	0.478	0.013	0	Neuro	TTR
104	0	3.71866	0.567	0.015	0	Neuro	CHGB
105	0	3.58987	0.701	0.021	0	Neuro	SCG5
106	0	3.09906	0.554	0.008	0	Neuro	CPE
107	0	2.63925	0.497	0.005	0	Neuro	CRYBA2
108	0	2.58658	0.28	0.001	0	Neuro	SHISAL2B
109	0	2.33938	0.573	0.013	0	Neuro	SCG3
110	0	2.28938	0.516	0.006	0	Neuro	SCGN
111	0	2.21692	0.503	0.003	0	Neuro	FEV
112	0	2.16252	0.522	0.015	0	Neuro	CACNA1A
113	0	1.84542	0.471	0.004	0	Neuro	INSM1
114	0	1.79317	0.331	0.002	0	Neuro	SCG2
115	0	1.71477	0.35	0.001	0	Neuro	BEX1
116	0	1.66974	0.376	0.003	0	Neuro	MIR7-3HG
117	1.08e-268	2.54004	0.28	0.004	2.8e-264	Neuro	CES1
118	2.36e-222	1.59857	0.318	0.008	6.14e-218	Neuro	PAX6
119	6.9e-216	3.12126	0.662	0.052	1.8e-211	Neuro	TUBA1A
120	7.18e-203	2.04072	0.287	0.007	1.87e-198	Neuro	HAP1
121	1.09e-197	1.46988	0.274	0.006	2.84e-193	Neuro	DIRAS3
122	6.61e-182	1.49825	0.382	0.017	1.72e-177	Neuro	HEPACAM2
123	2.06e-169	1.64103	0.433	0.026	5.36e-165	Neuro	KCTD12
124	2.14e-162	2.52865	0.701	0.086	5.57e-158	Neuro	MS4A8
125	1.52e-158	9.28802	0.389	0.023	3.96e-154	Neuro	GAST
126	6.65e-141	2.71572	0.561	0.06	1.73e-136	Neuro	ERO1B
127	1.03e-119	1.78295	0.14	0.002	2.68e-115	Neuro	TPH1
128	1.83e-84	1.9112	0.459	0.065	4.75e-80	Neuro	PAM
129	1.08e-77	1.71495	0.331	0.036	2.82e-73	Neuro	NKX6-3
130	3.58e-74	1.49503	0.465	0.076	9.33e-70	Neuro	ARFGEF3
131	1.3e-73	1.53409	0.446	0.071	3.37e-69	Neuro	QDPR
132	2.66e-67	1.49589	0.522	0.102	6.94e-63	Neuro	UCP2
133	1.48e-62	1.55885	0.293	0.034	3.86e-58	Neuro	PDK3
134	1.53e-57	1.4805	0.662	0.18	3.99e-53	Neuro	NPDC1
135	3.05e-52	1.64822	0.65	0.199	7.95e-48	Neuro	PTMS
136	1.04e-49	2.05557	0.682	0.252	2.7e-45	Neuro	C12orf75
137	8.63e-44	1.89729	0.452	0.107	2.25e-39	Neuro	C2CD4B
138	1.33e-43	1.67545	0.65	0.243	3.45e-39	Neuro	SEC11C
139	2.74e-40	7.338	0.102	0.006	7.14e-36	Neuro	SST
140	1.43e-38	2.21991	0.497	0.144	3.74e-34	Neuro	DEPP1
141	1.81e-37	1.82861	0.338	0.074	4.72e-33	Neuro	DDC
142	6.43e-30	2.01557	0.433	0.134	1.68e-25	Neuro	CDKN1C
143	1.55e-29	1.93666	0.752	0.439	4.04e-25	Neuro	BTG2
144	1.33e-28	1.72819	0.573	0.241	3.46e-24	Neuro	IGFBP2
145	1.06e-23	2.47675	0.299	0.086	2.76e-19	Neuro	SCGB2A1
146	1.36e-20	1.62169	0.739	0.479	3.54e-16	Neuro	EGR1
147	1.7e-17	3.63553	0.191	0.047	4.43e-13	Neuro	RBP4
148	3.02e-15	1.93993	0.325	0.126	7.86e-11	Neuro	AZGP1
149	1.08e-13	1.99833	0.376	0.17	2.82e-09	Neuro	RASD1
150	2.47e-05	1.70737	0.191	0.098	0.642584	Neuro	MTCO1P12
151	0	6.86101	0.963	0.01	0	Chief	PGA5
152	0	4.43439	0.889	0.009	0	Chief	PGA4
153	2.29e-203	0.899852	0.222	0.001	5.97e-199	Chief	CHIA
154	9.72e-157	6.12057	1	0.035	2.53e-152	Chief	LIPF
155	1.06e-148	7.46921	1	0.038	2.76e-144	Chief	PGA3
156	5.73e-130	0.821299	0.37	0.005	1.49e-125	Chief	PDILT
157	3.25e-62	1.83734	0.815	0.056	8.46e-58	Chief	KCNE2
158	2.33e-55	1.88692	0.667	0.043	6.07e-51	Chief	PLTP
159	2.59e-50	1.02061	0.519	0.028	6.74e-46	Chief	MT1L
160	1.44e-44	1.7006	0.704	0.058	3.75e-40	Chief	PDIA2
161	7.24e-43	1.36493	0.667	0.052	1.89e-38	Chief	C16orf89
162	2.95e-36	1.42326	0.704	0.072	7.7e-32	Chief	CA9
163	1.82e-35	2.50454	0.778	0.093	4.75e-31	Chief	MT1M
164	1.49e-34	1.03955	0.407	0.025	3.89e-30	Chief	C5orf38
165	9.81e-34	1.29636	0.556	0.047	2.55e-29	Chief	BNIP3
166	4.84e-33	2.71046	0.963	0.176	1.26e-28	Chief	MT1F
167	5.18e-32	0.899175	0.185	0.006	1.35e-27	Chief	IGLV3-27
168	2.36e-28	4.97379	1	0.276	6.14e-24	Chief	PGC
169	3.64e-28	1.97472	0.778	0.127	9.48e-24	Chief	AZGP1
170	2.9e-26	3.29726	0.963	0.247	7.56e-22	Chief	MT1X
171	2.8e-24	3.65835	1	0.3	7.29e-20	Chief	MT1G
172	1.38e-23	0.985247	0.148	0.005	3.6e-19	Chief	STK32B
173	1.45e-23	1.06485	0.63	0.082	3.78e-19	Chief	NUPR1
174	5.51e-23	1.58401	0.556	0.065	1.44e-18	Chief	LTF
175	8.43e-23	2.2957	0.815	0.166	2.2e-18	Chief	CXCL17
176	9.85e-22	2.94384	1	0.388	2.57e-17	Chief	MT1E
177	2.51e-18	2.71138	1	0.479	6.54e-14	Chief	MT2A
178	6.23e-17	1.42479	0.889	0.218	1.62e-12	Chief	REG1A
179	1.67e-15	0.930084	0.37	0.045	4.35e-11	Chief	ACP5
180	1.72e-15	1.15237	0.593	0.112	4.49e-11	Chief	ECI2
181	1.53e-14	0.974481	0.519	0.088	3.97e-10	Chief	FKBP5
182	1.59e-14	0.909002	0.556	0.1	4.15e-10	Chief	MT1H
183	1.71e-13	2.15824	0.815	0.277	4.46e-09	Chief	DCXR
184	5.56e-12	1.70569	0.889	0.376	1.45e-07	Chief	GLUL
185	5.82e-11	1.24023	0.704	0.191	1.52e-06	Chief	EEF1A1P5
186	5.94e-09	1.13242	0.778	0.271	0.000154672	Chief	MPC2
187	5.93e-08	0.836648	0.444	0.111	0.00154529	Chief	COBLL1
188	2.97e-07	0.931445	0.185	0.026	0.00773805	Chief	IGHV4-59
189	4.16e-07	1.11835	0.259	0.048	0.010847	Chief	ARHGDIG
190	9.17e-07	0.806327	0.556	0.175	0.0238816	Chief	JCHAIN
191	2.26e-06	0.912791	0.519	0.171	0.0587667	Chief	DUS1L
192	2.29e-06	1.16514	0.667	0.249	0.059773	Chief	C11orf58
193	8.94e-06	0.945687	0.333	0.088	0.232775	Chief	ARID5B
194	1.16e-05	2.16026	0.37	0.106	0.302729	Chief	IGLV6-57
195	8.64e-05	0.814554	0.815	0.46	1	Chief	CD74
196	0.000192789	0.931557	0.519	0.213	1	Chief	EIF5B
197	0.000544825	0.842312	0.407	0.152	1	Chief	ZNF428
198	0.0017041	0.883275	0.481	0.212	1	Chief	EIF3L
199	0.00394156	1.02922	0.111	0.025	1	Chief	IGKV1-17
200	0.00590271	0.851142	0.148	0.042	1	Chief	HLA-DQA1
201	0	5.85091	0.962	0.068	0	GMC	MUC6
202	0	4.93715	0.993	0.231	0	GMC	PGC
203	0	4.7903	0.777	0.02	0	GMC	C6orf58
204	0	4.33575	0.655	0.027	0	GMC	LTF
205	0	4.02405	0.712	0.012	0	GMC	PRR4
206	0	3.00649	0.831	0.025	0	GMC	AQP5
207	0	2.94715	0.527	0.03	0	GMC	GP2
208	0	2.51994	0.57	0.035	0	GMC	AC020656.1
209	0	2.32771	0.712	0.01	0	GMC	C16orf89
210	0	2.32469	0.534	0.006	0	GMC	AC139749.1
211	0	1.9902	0.676	0.023	0	GMC	FMOD
212	0	1.84707	0.637	0.02	0	GMC	KCNE2
213	0	1.814	0.57	0.026	0	GMC	PDIA2
214	2.3e-273	3.02904	0.867	0.177	5.98e-269	GMC	REG1A
215	8.53e-272	2.17104	0.779	0.153	2.22e-267	GMC	CLU
216	7.3e-264	4.7114	0.989	0.525	1.9e-259	GMC	LYZ
217	4.77e-235	1.63444	0.761	0.153	1.24e-230	GMC	NPDC1
218	1.4e-234	3.58544	0.592	0.09	3.65e-230	GMC	BPIFB1
219	3.92e-228	2.31095	0.682	0.134	1.02e-223	GMC	CXCL17
220	1.11e-218	1.47181	0.324	0.021	2.9e-214	GMC	SERPINA3
221	6.91e-213	2.48399	0.685	0.142	1.8e-208	GMC	ZG16B
222	5.9e-210	1.6173	0.453	0.052	1.54e-205	GMC	MIA
223	3.06e-203	1.39588	0.642	0.118	7.97e-199	GMC	SELENOM
224	5.76e-199	4.2591	0.419	0.047	1.5e-194	GMC	REG3A
225	1.19e-192	1.39453	0.658	0.126	3.11e-188	GMC	WFDC2
226	1.05e-178	2.74602	0.155	0.002	2.75e-174	GMC	SCGB3A1
227	1.91e-177	4.29006	0.288	0.022	4.99e-173	GMC	LIPF
228	3.44e-172	1.48519	0.516	0.087	8.96e-168	GMC	C2CD4B
229	4.67e-172	1.63713	0.658	0.146	1.22e-167	GMC	MT1F
230	1.83e-158	1.45872	0.984	0.762	4.76e-154	GMC	CSCSC
231	2.16e-153	1.54073	0.998	0.728	5.62e-149	GMC	RPL13
232	1.47e-152	1.4772	0.588	0.139	3.84e-148	GMC	NUCB2
233	6.62e-151	1.5032	0.84	0.314	1.73e-146	GMC	C12orf57
234	6.38e-148	1.66062	0.941	0.528	1.66e-143	GMC	SSR4
235	2.74e-147	1.57709	0.977	0.604	7.14e-143	GMC	RPL34
236	2.08e-135	1.44625	0.986	0.523	5.43e-131	GMC	RPL6
237	1.49e-132	1.60023	0.991	0.673	3.88e-128	GMC	RPS28
238	1.53e-131	2.45199	0.66	0.193	4e-127	GMC	TFF3
239	1.12e-128	1.72795	0.698	0.236	2.93e-124	GMC	FAM3D
240	3.78e-123	1.60978	0.901	0.432	9.86e-119	GMC	CD74
241	1.6e-99	1.62019	0.966	0.731	4.17e-95	GMC	AGR2
242	2.5e-90	1.97058	0.554	0.181	6.5e-86	GMC	CXCL2
243	1.76e-81	2.74126	0.838	0.534	4.6e-77	GMC	TFF2
244	5.05e-78	1.40293	0.869	0.552	1.32e-73	GMC	GOLM1
245	4.9e-74	2.23027	0.338	0.084	1.28e-69	GMC	MTCO1P12
246	1.99e-73	2.02523	0.635	0.287	5.19e-69	GMC	LCN2
247	2.67e-67	1.84382	0.599	0.226	6.95e-63	GMC	SERPINA1
248	9.99e-54	3.01217	0.426	0.169	2.6e-49	GMC	MSMB
249	1.55e-42	3.13656	0.164	0.033	4.03e-38	GMC	PGA3
250	5.05e-39	1.48861	0.2	0.048	1.31e-34	GMC	IGHV4-34
251	2.94e-201	3.25934	0.424	0.025	7.66e-197	SPEM	CXCL14
252	1.39e-153	3.23866	0.682	0.105	3.61e-149	SPEM	BPIFB1
253	8.21e-152	2.58604	0.98	0.259	2.14e-147	SPEM	PGC
254	4.52e-128	2.17047	0.49	0.055	1.18e-123	SPEM	LTF
255	3.06e-107	3.48721	0.566	0.101	7.98e-103	SPEM	IGLV1-40
256	7.29e-104	1.97107	0.621	0.11	1.9e-99	SPEM	MUC6
257	2.19e-98	1.57098	0.833	0.203	5.71e-94	SPEM	REG1A
258	8.82e-95	3.28649	0.52	0.095	2.3e-90	SPEM	IGLV6-57
259	1.97e-89	2.47196	0.934	0.448	5.13e-85	SPEM	CD74
260	8.14e-88	1.93852	0.975	0.497	2.12e-83	SPEM	MT-RNR2
261	9.83e-87	1.91266	0.172	0.009	2.56e-82	SPEM	IGKV1-8
262	1.65e-85	2.81501	0.495	0.092	4.29e-81	SPEM	IGLV1-44
263	3.25e-84	2.12284	0.212	0.015	8.47e-80	SPEM	IGLV2-18
264	5.98e-83	1.76778	0.313	0.035	1.56e-78	SPEM	IGLV3-10
265	1.7e-82	2.30273	0.202	0.014	4.44e-78	SPEM	CCL2
266	3.18e-80	3.00686	0.778	0.296	8.29e-76	SPEM	LCN2
267	8.15e-66	1.68718	0.253	0.029	2.12e-61	SPEM	DCN
268	2.15e-65	1.59972	0.899	0.544	5.61e-61	SPEM	LYZ
269	9.64e-58	1.92375	0.571	0.163	2.51e-53	SPEM	VIM
270	2.23e-57	2.61032	0.263	0.036	5.8e-53	SPEM	IGHV2-5
271	1.8e-56	1.9859	0.652	0.241	4.69e-52	SPEM	HLA-DRB1
272	6.76e-55	1.60905	0.955	0.685	1.76e-50	SPEM	RPS28
273	1.33e-50	2.68801	0.465	0.122	3.46e-46	SPEM	IGLV2-14
274	2.87e-46	1.44015	0.136	0.012	7.48e-42	SPEM	SFRP2
275	9.7e-45	1.97303	0.525	0.183	2.53e-40	SPEM	CLU
276	3.19e-41	1.44086	0.222	0.035	8.3e-37	SPEM	A2M
277	4.03e-41	2.05271	0.313	0.07	1.05e-36	SPEM	MIA
278	5.51e-41	1.68705	0.263	0.05	1.44e-36	SPEM	RARRES2
279	1.96e-36	1.46324	0.253	0.05	5.11e-32	SPEM	IGLV7-46
280	1.43e-35	1.5214	0.475	0.167	3.74e-31	SPEM	JCHAIN
281	4.09e-35	1.68998	0.348	0.09	1.06e-30	SPEM	IGFBP7
282	1.38e-33	3.83445	0.222	0.042	3.58e-29	SPEM	IGLV2-8
283	1.58e-33	1.70786	0.535	0.228	4.11e-29	SPEM	HLA-DRA
284	2.42e-33	2.20475	0.444	0.15	6.3e-29	SPEM	IGKV4-1
285	5.25e-32	2.2835	0.222	0.044	1.37e-27	SPEM	IGKV1-12
286	4.12e-29	1.68862	0.449	0.173	1.07e-24	SPEM	RF00100.4
287	1.04e-27	1.75333	0.217	0.048	2.7e-23	SPEM	MGP
288	2.29e-27	1.54256	0.455	0.187	5.96e-23	SPEM	IFITM1
289	1.68e-25	2.2178	0.182	0.037	4.39e-21	SPEM	COL3A1
290	6.11e-24	1.46036	0.313	0.105	1.59e-19	SPEM	HLA-DPA1
291	2.89e-23	1.67211	0.399	0.17	7.54e-19	SPEM	ZG16B
292	1.97e-21	2.19085	0.237	0.067	5.13e-17	SPEM	IGLV1-51
293	2.58e-16	1.48417	0.121	0.025	6.71e-12	SPEM	IGHV7-4-1
294	2.79e-16	1.66786	0.197	0.059	7.26e-12	SPEM	CCL4
295	1.07e-15	1.91232	0.157	0.041	2.79e-11	SPEM	COL1A2
296	1.06e-14	1.5898	0.242	0.091	2.75e-10	SPEM	UBD
297	1.42e-12	1.67648	0.187	0.065	3.7e-08	SPEM	CCL5
298	6.16e-12	1.52005	0.152	0.047	1.61e-07	SPEM	CCL4L2
299	1.08e-11	2.70853	0.177	0.063	2.8e-07	SPEM	COL1A1
300	4.19e-10	2.60741	0.126	0.039	1.09e-05	SPEM	PGA3
301	0	6.73769	0.969	0.08	0	IM_globet	SPINK4
302	0	6.45351	0.932	0.055	0	IM_globet	MUC2
303	0	4.95765	0.627	0.007	0	IM_globet	CLCA1
304	0	4.80945	0.901	0.013	0	IM_globet	ITLN1
305	0	2.67196	0.776	0.038	0	IM_globet	KLK1
306	0	1.19274	0.404	0.003	0	IM_globet	TPSG1
307	0	0.973441	0.416	0.008	0	IM_globet	GAU1
308	2.44e-295	1.33819	0.478	0.015	6.35e-291	IM_globet	HEPACAM2
309	1.13e-286	1.86892	0.696	0.042	2.93e-282	IM_globet	LRRC26
310	8.08e-285	4.89741	0.696	0.043	2.1e-280	IM_globet	ZG16
311	1.67e-188	1.22194	0.422	0.021	4.35e-184	IM_globet	RAB26
312	6.78e-187	5.33098	1	0.204	1.77e-182	IM_globet	TFF3
313	3.77e-166	0.915914	0.286	0.01	9.81e-162	IM_globet	DLL1
314	4.8e-151	3.85441	0.969	0.203	1.25e-146	IM_globet	REG4
315	3.12e-137	2.12378	0.776	0.13	8.12e-133	IM_globet	ST6GALNAC1
316	1.48e-134	1.16536	0.46	0.039	3.85e-130	IM_globet	RAP1GAP
317	6.38e-101	0.953777	0.398	0.038	1.66e-96	IM_globet	NEURL1
318	7.37e-101	3.6475	0.969	0.392	1.92e-96	IM_globet	FCGBP
319	8.71e-87	1.39917	0.795	0.177	2.27e-82	IM_globet	NPDC1
320	1.87e-85	1.922	0.907	0.296	4.87e-81	IM_globet	CDC42EP5
321	7.32e-85	0.912574	0.416	0.052	1.91e-80	IM_globet	ANXA13
322	4.5e-79	0.997731	0.683	0.132	1.17e-74	IM_globet	FABP2
323	3.59e-75	0.978409	0.435	0.061	9.36e-71	IM_globet	LINC00261
324	1.82e-74	1.34731	0.857	0.215	4.74e-70	IM_globet	CLDN3
325	5.14e-70	0.919764	0.528	0.094	1.34e-65	IM_globet	SPDEF
326	3.81e-66	1.195	0.503	0.088	9.92e-62	IM_globet	MUC4
327	9.94e-66	1.44603	0.509	0.097	2.59e-61	IM_globet	HES6
328	3.09e-65	0.971758	0.677	0.166	8.05e-61	IM_globet	TCEA3
329	4.78e-65	2.35456	0.95	0.608	1.25e-60	IM_globet	LGALS4
330	1.94e-64	1.69896	0.64	0.148	5.06e-60	IM_globet	WFDC2
331	1.25e-57	0.907816	0.503	0.098	3.25e-53	IM_globet	ENTPD8
332	3.9e-50	1.05174	0.615	0.173	1.02e-45	IM_globet	HPCAL1
333	6.92e-50	0.96648	0.578	0.144	1.8e-45	IM_globet	KIAA1324
334	3.13e-49	1.072	0.857	0.297	8.16e-45	IM_globet	CAMK2N1
335	6.69e-47	1.09629	0.714	0.206	1.74e-42	IM_globet	REP15
336	1.14e-46	0.939099	0.764	0.254	2.97e-42	IM_globet	FAM3D
337	8.35e-45	1.10688	0.82	0.311	2.18e-40	IM_globet	CREB3L1
338	7.01e-39	1.23414	0.944	0.693	1.83e-34	IM_globet	SH3BGRL3
339	5.5e-36	1.0821	0.776	0.337	1.43e-31	IM_globet	C12orf57
340	1.76e-35	1.0002	0.938	0.429	4.59e-31	IM_globet	CLDN4
341	8.41e-35	1.75559	0.938	0.495	2.19e-30	IM_globet	GSN
342	1e-31	1.05573	0.795	0.369	2.62e-27	IM_globet	GMDS
343	3.21e-31	1.25492	0.795	0.382	8.36e-27	IM_globet	NR4A1
344	6.33e-27	0.885735	0.733	0.357	1.65e-22	IM_globet	RABAC1
345	2.11e-25	0.918115	0.764	0.384	5.5e-21	IM_globet	XBP1
346	2.03e-24	0.906676	0.913	0.573	5.28e-20	IM_globet	RPL13A
347	4.17e-24	1.73587	0.273	0.066	1.09e-19	IM_globet	REG3A
348	2.05e-23	1.35561	0.652	0.294	5.33e-19	IM_globet	MT1G
349	4.33e-17	0.987934	0.932	0.741	1.13e-12	IM_globet	AGR2
350	7.88e-13	0.87646	0.739	0.423	2.05e-08	IM_globet	MGLL
351	0	6.19215	0.607	0.038	0	IM_enterocyte	APOA1
352	0	6.04774	0.543	0.025	0	IM_enterocyte	APOA4
353	0	5.39286	0.503	0.02	0	IM_enterocyte	APOC3
354	0	5.36112	0.887	0.06	0	IM_enterocyte	ANPEP
355	0	5.09869	0.949	0.097	0	IM_enterocyte	FABP1
356	0	4.54388	0.906	0.103	0	IM_enterocyte	PRAP1
357	0	4.43057	0.403	0.036	0	IM_enterocyte	RBP2
358	0	4.34552	0.838	0.05	0	IM_enterocyte	ALDOB
359	0	3.80642	0.613	0.011	0	IM_enterocyte	APOB
360	0	3.22433	0.643	0.082	0	IM_enterocyte	PCK1
361	0	3.21833	0.66	0.064	0	IM_enterocyte	FABP2
362	0	3.01327	0.749	0.162	0	IM_enterocyte	ADIRF
363	0	2.91727	0.852	0.234	0	IM_enterocyte	CDHR5
364	0	2.82053	0.473	0.003	0	IM_enterocyte	CYP3A4
365	0	2.67175	0.785	0.185	0	IM_enterocyte	MUC17
366	0	2.47737	0.713	0.183	0	IM_enterocyte	SELENOP
367	0	2.47048	0.513	0.026	0	IM_enterocyte	C3orf85
368	0	2.41623	0.562	0.032	0	IM_enterocyte	SI
369	0	2.38003	0.602	0.042	0	IM_enterocyte	MYO7B
370	0	2.37632	0.478	0.04	0	IM_enterocyte	SLC5A1
371	0	2.30211	0.995	0.651	0	IM_enterocyte	PHGR1
372	0	2.28158	0.711	0.189	0	IM_enterocyte	MUC13
373	0	2.27017	0.743	0.228	0	IM_enterocyte	SMIM24
374	0	2.2469	0.405	0.007	0	IM_enterocyte	TMPRSS15
375	0	2.24415	0.471	0.015	0	IM_enterocyte	SLC6A19
376	0	2.23932	0.553	0.024	0	IM_enterocyte	TM4SF20
377	0	2.23821	0.82	0.318	0	IM_enterocyte	CES2
378	0	2.12872	0.501	0.033	0	IM_enterocyte	TM4SF4
379	0	2.08953	0.514	0.041	0	IM_enterocyte	CREB3L3
380	0	2.05122	0.589	0.072	0	IM_enterocyte	GPA33
381	0	1.96489	0.429	0.026	0	IM_enterocyte	SLC15A1
382	0	1.94695	0.612	0.088	0	IM_enterocyte	MALL
383	0	1.82688	0.412	0.015	0	IM_enterocyte	CYP2D6
384	0	1.74782	0.439	0.015	0	IM_enterocyte	SULT1A2
385	0	1.73492	0.47	0.026	0	IM_enterocyte	CIDEB
386	7.18e-294	2.07306	0.758	0.24	1.87e-289	IM_enterocyte	CAMK2N1
387	7.6e-291	2.48416	0.831	0.326	1.98e-286	IM_enterocyte	MUC3A
388	1.74e-285	1.89754	0.877	0.334	4.53e-281	IM_enterocyte	KRT20
389	5.44e-281	2.13188	0.611	0.137	1.42e-276	IM_enterocyte	GDA
390	4.29e-265	2.24557	0.852	0.379	1.12e-260	IM_enterocyte	PIGR
391	8.23e-265	2.45648	0.637	0.156	2.14e-260	IM_enterocyte	REG4
392	1.61e-243	2.0442	0.766	0.283	4.19e-239	IM_enterocyte	CDHR2
393	4.31e-240	1.738	0.568	0.138	1.12e-235	IM_enterocyte	AOC1
394	4.38e-228	2.13366	0.208	0.006	1.14e-223	IM_enterocyte	CA1
395	3.42e-226	1.9373	0.493	0.108	8.9e-222	IM_enterocyte	PCK2
396	2.37e-218	1.76732	0.595	0.174	6.19e-214	IM_enterocyte	ACSL5
397	9.36e-189	1.81091	0.836	0.423	2.44e-184	IM_enterocyte	IL32
398	7.22e-157	2.5608	0.279	0.04	1.88e-152	IM_enterocyte	GUCA2B
399	2.18e-133	1.75644	0.497	0.166	5.67e-129	IM_enterocyte	CEACAM6
400	7.4e-72	2.23378	0.346	0.136	1.93e-67	IM_enterocyte	GSTA1
401	1.91e-295	1.29871	0.935	0.225	4.97e-291	T1	ATP5MC1
402	1.95e-280	1.15648	0.922	0.215	5.07e-276	T1	RPL22L1
403	8.59e-270	1.20248	0.676	0.113	2.24e-265	T1	KRT7
404	1.7e-269	1.1684	0.903	0.212	4.42e-265	T1	MINOS1
405	1.29e-259	1.12787	0.947	0.25	3.35e-255	T1	HSPD1
406	4.86e-247	1.09959	0.933	0.258	1.27e-242	T1	CYC1
407	4.39e-233	1.30566	0.974	0.337	1.14e-228	T1	HSPE1
408	2.21e-224	2.286	0.414	0.05	5.75e-220	T1	OLFM4
409	6.65e-224	1.69303	1	0.529	1.73e-219	T1	RPS21
410	8.15e-209	1.20497	0.936	0.305	2.12e-204	T1	H2AFZ
411	7.89e-205	1.29778	0.997	0.452	2.06e-200	T1	NME2
412	7.87e-203	1.28438	0.995	0.434	2.05e-198	T1	RPL22
413	3.01e-196	1.32037	0.914	0.301	7.84e-192	T1	LRRC75A-AS1
414	2.54e-194	1.12037	0.991	0.406	6.62e-190	T1	RPL7
415	4.05e-193	1.12445	0.991	0.423	1.06e-188	T1	RPL27
416	7.15e-193	1.28586	0.997	0.64	1.86e-188	T1	RPLP2
417	6.37e-191	1.14829	0.98	0.397	1.66e-186	T1	UQCRH
418	2.01e-188	1.31878	1	0.654	5.25e-184	T1	RPS8
419	2.05e-186	1.38843	0.997	0.609	5.33e-182	T1	RPL37
420	1.26e-185	1.12709	0.995	0.496	3.28e-181	T1	RPL23A
421	1.55e-183	1.19886	0.72	0.18	4.03e-179	T1	CLDN3
422	1.47e-180	1.14185	0.958	0.348	3.82e-176	T1	IFITM3
423	9.77e-175	1.12639	0.991	0.457	2.54e-170	T1	RPL37A
424	1.38e-172	1.23382	1	0.574	3.58e-168	T1	RPS23
425	1.91e-172	1.27827	0.998	0.552	4.98e-168	T1	RPS7
426	1.5e-171	1.23174	1	0.564	3.91e-167	T1	RPS13
427	2.88e-171	1.16371	0.997	0.586	7.51e-167	T1	RPL35A
428	5.25e-171	1.15286	0.991	0.539	1.37e-166	T1	MIF
429	8.19e-171	1.21998	0.995	0.519	2.13e-166	T1	TXN
430	2.6e-170	1.21622	0.998	0.692	6.78e-166	T1	RPS19
431	5.72e-170	1.19522	1	0.698	1.49e-165	T1	RPL8
432	7.57e-170	1.22872	0.998	0.659	1.97e-165	T1	RPL39
433	1.88e-167	1.19217	0.998	0.702	4.9e-163	T1	RPS3
434	2.31e-167	1.24539	1	0.754	6.02e-163	T1	RPLP1
435	4.27e-167	1.13735	0.997	0.579	1.11e-162	T1	RPL35
436	4.17e-165	1.13494	0.997	0.458	1.09e-160	T1	RPL5
437	7.82e-165	1.15264	0.984	0.479	2.04e-160	T1	COX6C
438	3.61e-164	1.14047	1	0.662	9.41e-160	T1	RPS28
439	2e-163	1.19793	1	0.649	5.21e-159	T1	RPL30
440	1.94e-162	1.13406	0.998	0.658	5.05e-158	T1	RPL19
441	2.4e-162	1.1546	0.992	0.607	6.26e-158	T1	RPS2
442	4.53e-160	1.13588	1	0.59	1.18e-155	T1	RPL34
443	2.49e-158	1.12072	1	0.597	6.49e-154	T1	RPS27A
444	5.66e-152	1.11737	1	0.749	1.48e-147	T1	RPLP0
445	3.59e-150	1.1041	0.998	0.684	9.36e-146	T1	GAPDH
446	1.61e-146	1.22753	0.424	0.081	4.2e-142	T1	DMBT1
447	6.01e-129	1.09689	0.994	0.603	1.57e-124	T1	S100A10
448	3.15e-110	1.11964	0.559	0.164	8.21e-106	T1	GDF15
449	2.99e-83	1.16331	0.71	0.269	7.78e-79	T1	LCN2
450	6.92e-76	1.37076	0.107	0.008	1.8e-71	T1	LYPD2
451	7.74e-284	2.05522	0.981	0.638	2.02e-279	T2	RPL7A
452	3.45e-269	2.22456	0.985	0.687	8.99e-265	T2	RPS12
453	2.19e-256	1.86053	0.981	0.749	5.72e-252	T2	RPL12
454	1.31e-243	2.11201	0.958	0.606	3.4e-239	T2	RPS24
455	8.93e-242	1.74289	0.959	0.596	2.33e-237	T2	RPS27A
456	1.75e-240	1.80523	0.951	0.551	4.56e-236	T2	RPS7
457	4.49e-226	1.67903	0.978	0.752	1.17e-221	T2	RPS18
458	1.5e-221	1.70221	0.956	0.649	3.9e-217	T2	RPL30
459	6.26e-220	1.83037	0.958	0.684	1.63e-215	T2	GAPDH
460	9.36e-210	1.61667	0.967	0.698	2.44e-205	T2	RPL8
461	9.36e-209	1.58071	0.962	0.628	2.44e-204	T2	RPS15A
462	1.46e-204	1.59279	0.977	0.7	3.79e-200	T2	RPS3
463	6.4e-198	1.67125	0.939	0.688	1.67e-193	T2	RPS14
464	3e-194	1.64604	0.937	0.576	7.82e-190	T2	RPS4X
465	3.73e-185	1.77725	0.89	0.613	9.72e-181	T2	RPS2
466	1.59e-181	1.97577	0.884	0.61	4.13e-177	T2	S100A10
467	5.35e-176	1.84748	0.841	0.591	1.39e-171	T2	RPL35
468	2.28e-170	1.61973	0.899	0.615	5.95e-166	T2	RPL37
469	1.49e-163	1.71115	0.829	0.558	3.89e-159	T2	PPIA
470	2.14e-161	1.91383	0.818	0.553	5.57e-157	T2	MIF
471	9.45e-159	2.32373	0.737	0.45	2.46e-154	T2	YBX1
472	1.25e-141	2.67401	0.178	0.012	3.25e-137	T2	REG1B
473	1.25e-139	1.92315	0.717	0.43	3.26e-135	T2	RPL7
474	1.7e-138	1.63493	0.796	0.515	4.43e-134	T2	EEF1B2
475	7.65e-137	1.61691	0.788	0.468	1.99e-132	T2	NME2
476	6.64e-124	1.78857	0.756	0.54	1.73e-119	T2	TXN
477	2.7e-121	1.69826	0.827	0.736	7.03e-117	T2	RPS27
478	3.23e-119	2.31338	0.297	0.058	8.41e-115	T2	PLA2G2A
479	2.18e-100	1.66031	0.678	0.459	5.67e-96	T2	RPL21
480	2.42e-98	1.58734	0.675	0.437	6.29e-94	T2	RPSA
481	1.55e-89	1.6716	0.645	0.432	4.04e-85	T2	NPM1
482	1.16e-88	1.65643	0.616	0.37	3.03e-84	T2	HSPE1
483	2.36e-82	1.85889	0.649	0.499	6.16e-78	T2	HMGB1
484	2.44e-75	1.65205	0.611	0.415	6.35e-71	T2	GPX2
485	3.92e-69	1.60596	0.597	0.428	1.02e-64	T2	EEF1G
486	3.11e-63	1.70133	0.497	0.292	8.11e-59	T2	HSPD1
487	2.77e-60	1.82997	0.241	0.073	7.21e-56	T2	CENPW
488	2.59e-50	1.58096	0.493	0.329	6.76e-46	T2	RAN
489	3.62e-43	1.66893	0.219	0.076	9.42e-39	T2	UBE2C
490	2.94e-40	1.73454	0.356	0.202	7.66e-36	T2	RANBP1
491	9.5e-40	1.65083	0.322	0.164	2.47e-35	T2	STMN1
492	3.92e-39	1.60238	0.483	0.362	1.02e-34	T2	RPL36A
493	2.56e-35	1.7631	0.407	0.268	6.66e-31	T2	ASS1
494	4.58e-34	1.58161	0.405	0.27	1.19e-29	T2	FABP5
495	5.47e-33	1.57258	0.426	0.307	1.43e-28	T2	SET
496	3.68e-29	1.6893	0.422	0.309	9.59e-25	T2	TUBB
497	1.67e-27	1.65858	0.269	0.146	4.34e-23	T2	CKS1B
498	2.35e-24	1.61333	0.283	0.17	6.11e-20	T2	FBL
499	6.06e-23	1.6446	0.363	0.268	1.58e-18	T2	TMEM141
500	4.71e-15	1.56456	0.335	0.269	1.23e-10	T2	RBM8A
501	0	4.59377	0.866	0.05	0	CSC	S100A9
502	0	3.96863	0.589	0.034	0	CSC	S100A8
503	0	3.91624	0.838	0.061	0	CSC	KRT17
504	0	3.78359	0.615	0.021	0	CSC	NTS
505	0	3.40792	0.604	0.02	0	CSC	SERPINB3
506	0	2.74748	0.369	0.011	0	CSC	FGG
507	0	2.5109	0.583	0.108	0	CSC	SCD
508	0	2.36755	0.482	0.044	0	CSC	IGFBP7
509	0	2.35183	0.37	0.015	0	CSC	FGB
510	0	2.28993	0.537	0.074	0	CSC	CXCL1
511	0	2.08117	0.315	0.014	0	CSC	FGA
512	0	1.93501	0.357	0.021	0	CSC	SPARC
513	0	1.86926	0.343	0.02	0	CSC	FGL1
514	0	1.82066	0.312	0.007	0	CSC	GNLY
515	0	1.78727	0.448	0.047	0	CSC	SRGN
516	3.24e-301	2.18754	0.76	0.231	8.44e-297	CSC	GPX1P1
517	1.2e-269	2.20751	0.576	0.119	3.13e-265	CSC	VIM
518	1.81e-267	1.97985	0.88	0.49	4.72e-263	CSC	CYBA
519	1.38e-258	1.83362	0.849	0.342	3.59e-254	CSC	IFITM3
520	1.63e-245	1.93938	0.443	0.067	4.24e-241	CSC	LGALS1
521	2.18e-240	1.76324	0.312	0.026	5.69e-236	CSC	GLIPR1
522	3.32e-240	1.58886	0.33	0.031	8.65e-236	CSC	KLK8
523	4.29e-240	2.03173	0.652	0.181	1.12e-235	CSC	CXCL3
524	7.76e-238	1.82492	0.477	0.084	2.02e-233	CSC	CFD
525	3.83e-231	1.88629	0.333	0.034	9.98e-227	CSC	INSL4
526	2.41e-229	1.94252	0.574	0.144	6.28e-225	CSC	IFITM2
527	2.49e-221	2.25137	0.501	0.11	6.48e-217	CSC	AQP3
528	2.87e-218	1.60661	0.376	0.053	7.48e-214	CSC	RHOV
529	3.43e-200	1.82534	0.796	0.402	8.95e-196	CSC	CD55
530	2.31e-198	1.59732	0.859	0.499	6.02e-194	CSC	ALDOA
531	1e-195	1.76583	0.602	0.193	2.62e-191	CSC	LDHB
532	2.28e-187	3.04806	0.365	0.061	5.94e-183	CSC	TCN1
533	1.04e-185	1.58871	0.852	0.538	2.7e-181	CSC	HSPA8
534	1.01e-182	1.57658	0.418	0.084	2.64e-178	CSC	MUC5B
535	7.99e-178	1.65989	0.393	0.079	2.08e-173	CSC	CTSL
536	3.87e-168	1.64475	0.411	0.086	1.01e-163	CSC	CXCL8
537	1.76e-167	1.5632	0.785	0.417	4.6e-163	CSC	HSPA1A
538	4.32e-142	1.63657	0.408	0.111	1.12e-137	CSC	FAM207A
539	2.62e-141	4.14885	0.396	0.095	6.82e-137	CSC	IGLV3-1
540	1.06e-139	1.64099	0.786	0.519	2.77e-135	CSC	CSTB
541	1.28e-133	2.32904	0.201	0.021	3.34e-129	CSC	IGHG1
542	1.09e-81	1.58375	0.358	0.136	2.83e-77	CSC	ATP1B3
543	2.29e-70	3.19362	0.174	0.034	5.97e-66	CSC	IGHV3-23
544	8.43e-69	2.73859	0.245	0.069	2.2e-64	CSC	IGLV3-25
545	1.71e-42	2.04178	0.149	0.04	4.46e-38	CSC	IGHV3-7
546	2.69e-31	2.89882	0.301	0.156	7.02e-27	CSC	IGKV1-5
547	1.38e-22	1.72217	0.268	0.143	3.61e-18	CSC	IGKV4-1
548	4.39e-19	1.55815	0.144	0.062	1.14e-14	CSC	IGLV1-51
549	5.07e-08	3.0142	0.249	0.178	0.00132154	CSC	IGKV3-20
550	1.05e-07	1.75082	0.139	0.086	0.00272741	CSC	IGKV3-11

## Sheet: supplemental table S4
Supplemental Table S4: The Top 50 DEGs for the CD4+ T cell types
	p_val	avg_log2FC	pct.1	pct.2	p_val_adj	cluster	gene
1	3.599e-307	2.41661	0.636	0.083	9.3754e-303	IL7R+CD4	CCL5
2	3.09419e-257	1.53261	0.924	0.293	8.06037e-253	IL7R+CD4	ANXA1
3	2.4082e-225	1.5594	0.978	0.724	6.27335e-221	IL7R+CD4	IL7R
4	1.30623e-191	1.42766	0.99	0.751	3.40273e-187	IL7R+CD4	VIM
5	2.22948e-176	1.15518	0.388	0.042	5.80781e-172	IL7R+CD4	HOPX
6	1.54715e-168	1.57014	0.467	0.086	4.03033e-164	IL7R+CD4	CEBPD
7	6.29763e-160	1.25299	0.646	0.211	1.64053e-155	IL7R+CD4	ERN1
8	2.11819e-154	1.3745	0.952	0.757	5.51788e-150	IL7R+CD4	TNFAIP3
9	2.56474e-146	1.31288	0.504	0.136	6.68114e-142	IL7R+CD4	IFNGR1
10	6.55901e-142	1.80317	0.882	0.561	1.70862e-137	IL7R+CD4	CD69
11	4.6413e-135	1.36384	0.682	0.276	1.20906e-130	IL7R+CD4	MYADM
12	8.39046e-133	1.09988	0.487	0.125	2.18571e-128	IL7R+CD4	CAPG
13	3.86824e-131	0.882574	0.975	0.739	1.00768e-126	IL7R+CD4	S100A4
14	2.02438e-127	1.02776	0.344	0.055	5.2735e-123	IL7R+CD4	AUTS2
15	2.58144e-126	1.14585	0.607	0.221	6.72465e-122	IL7R+CD4	BHLHE40
16	5.84015e-126	1.00245	0.349	0.058	1.52136e-121	IL7R+CD4	MYBL1
17	2.45592e-123	0.88392	0.956	0.714	6.39768e-119	IL7R+CD4	S100A6
18	3.49364e-123	1.05482	0.425	0.097	9.10093e-119	IL7R+CD4	LINC01871
19	9.0481e-115	1.13794	0.371	0.075	2.35703e-110	IL7R+CD4	GZMA
20	9.53396e-115	0.864741	0.367	0.075	2.4836e-110	IL7R+CD4	SYTL2
21	1.52946e-112	0.952817	0.301	0.044	3.98425e-108	IL7R+CD4	NKG7
22	3.36316e-112	1.06815	0.691	0.318	8.76104e-108	IL7R+CD4	ADGRE5
23	1.51335e-103	0.99423	0.535	0.197	3.94227e-99	IL7R+CD4	GPR65
24	2.03673e-103	0.899104	0.795	0.447	5.30568e-99	IL7R+CD4	TGFB1
25	7.91795e-102	0.828739	0.528	0.182	2.06263e-97	IL7R+CD4	FKBP11
26	4.7577e-101	0.930655	0.584	0.239	1.23938e-96	IL7R+CD4	PARP8
27	2.75315e-97	0.911779	0.553	0.21	7.17195e-93	IL7R+CD4	ANXA2
28	3.63447e-95	0.81974	0.336	0.077	9.4678e-91	IL7R+CD4	ANKRD28
29	5.39403e-90	1.09434	0.796	0.508	1.40515e-85	IL7R+CD4	AHNAK
30	9.27996e-90	1.53692	0.582	0.266	2.41743e-85	IL7R+CD4	FOSB
31	5.36879e-89	0.806119	0.874	0.586	1.39857e-84	IL7R+CD4	S100A11
32	2.41255e-86	0.99031	0.536	0.226	6.28469e-82	IL7R+CD4	ID2
33	3.00064e-86	0.808598	0.403	0.12	7.81666e-82	IL7R+CD4	GPR171
34	1.15164e-85	0.833302	0.971	0.825	3.00002e-81	IL7R+CD4	ZFP36L2
35	1.33561e-85	0.862383	0.871	0.589	3.47925e-81	IL7R+CD4	S100A10
36	3.27334e-83	0.955508	0.768	0.465	8.52705e-79	IL7R+CD4	KLRB1
37	1.14854e-81	0.927965	0.945	0.754	2.99194e-77	IL7R+CD4	CRIP1
38	2.24412e-80	1.33308	0.77	0.501	5.84593e-76	IL7R+CD4	FOS
39	2.91071e-72	0.8583	0.96	0.842	7.58241e-68	IL7R+CD4	ZFP36
40	2.08776e-69	1.0115	0.395	0.147	5.43862e-65	IL7R+CD4	AC020916.1
41	2.74841e-63	1.1927	0.87	0.689	7.15961e-59	IL7R+CD4	NFKBIA
42	4.36874e-59	0.828748	0.891	0.721	1.13806e-54	IL7R+CD4	KLF6
43	4.75433e-58	1.0366	0.194	0.038	1.2385e-53	IL7R+CD4	GZMB
44	2.54358e-56	2.3997	0.185	0.037	6.62604e-52	IL7R+CD4	CCL4
45	7.93931e-52	0.830817	0.709	0.475	2.06819e-47	IL7R+CD4	PPP1R15A
46	4.30934e-41	0.840036	0.6	0.392	1.12258e-36	IL7R+CD4	NFKBIZ
47	3.44868e-30	0.849092	0.69	0.498	8.9838e-26	IL7R+CD4	JUN
48	2.7686e-28	0.873376	0.285	0.135	7.21221e-24	IL7R+CD4	CCL20
49	9.45119e-25	1.01013	0.398	0.24	2.46204e-20	IL7R+CD4	LMNA
50	1.89649e-18	0.89071	0.113	0.04	4.94036e-14	IL7R+CD4	EGR1
51	1.7322e-239	2.23782	0.74	0.242	4.51238e-235	TCF7+CD4	KLF2
52	5.73671e-192	0.660562	1	0.998	1.49441e-187	TCF7+CD4	RPL32
53	4.0277e-186	0.699813	0.998	0.999	1.04922e-181	TCF7+CD4	RPS12
54	3.0192e-180	0.677939	1	0.998	7.86501e-176	TCF7+CD4	RPL11
55	2.23607e-179	0.625367	0.999	0.999	5.82496e-175	TCF7+CD4	RPL30
56	1.98444e-161	0.675352	0.995	0.994	5.16947e-157	TCF7+CD4	RPS13
57	1.13353e-150	0.580374	1	0.996	2.95286e-146	TCF7+CD4	RPS3
58	4.27783e-148	0.662309	0.998	0.997	1.11438e-143	TCF7+CD4	RPL39
59	3.29955e-145	0.596948	0.995	0.997	8.59534e-141	TCF7+CD4	RPS23
60	1.01645e-144	0.565526	0.998	0.999	2.64786e-140	TCF7+CD4	RPL13
61	1.04495e-140	0.564192	0.999	0.999	2.72209e-136	TCF7+CD4	RPL19
62	5.14092e-133	0.636829	0.996	0.992	1.33921e-128	TCF7+CD4	RPS18
63	5.24179e-130	0.654939	0.995	0.982	1.36549e-125	TCF7+CD4	RPL5
64	3.27549e-127	0.544618	0.995	0.993	8.53266e-123	TCF7+CD4	RPL18A
65	7.92616e-127	1.11551	0.637	0.238	2.06477e-122	TCF7+CD4	CCR7
66	2.0834e-122	0.530983	0.994	0.995	5.42727e-118	TCF7+CD4	RPS27A
67	4.90556e-121	0.583363	1	0.995	1.2779e-116	TCF7+CD4	RPS28
68	2.2442e-119	0.571666	0.99	0.985	5.84613e-115	TCF7+CD4	RPL36
69	1.57595e-117	0.565826	0.993	0.988	4.10534e-113	TCF7+CD4	RPL14
70	1.79623e-114	0.634303	0.996	0.988	4.67918e-110	TCF7+CD4	RPS3A
71	9.56837e-114	0.552189	0.984	0.992	2.49256e-109	TCF7+CD4	RPL34
72	3.65302e-112	1.10152	0.353	0.075	9.5161e-108	TCF7+CD4	S1PR1
73	7.68735e-107	0.600896	0.986	0.983	2.00255e-102	TCF7+CD4	RPS21
74	2.38141e-105	0.590576	0.985	0.97	6.20356e-101	TCF7+CD4	RPS5
75	3.52461e-92	0.527369	0.984	0.981	9.1816e-88	TCF7+CD4	RPL3
76	1.91068e-91	0.60525	0.961	0.931	4.97731e-87	TCF7+CD4	EEF1B2
77	5.69932e-78	0.721884	0.913	0.903	1.48467e-73	TCF7+CD4	PABPC1
78	1.5539e-77	0.928677	0.397	0.142	4.04791e-73	TCF7+CD4	KLF3
79	2.28147e-73	1.05864	0.575	0.314	5.94323e-69	TCF7+CD4	CD55
80	4.10783e-65	0.79954	0.317	0.103	1.07009e-60	TCF7+CD4	RASA3
81	7.87992e-65	0.854734	0.386	0.151	2.05272e-60	TCF7+CD4	LEF1
82	2.32085e-49	0.745047	0.994	0.994	6.04581e-45	TCF7+CD4	FTH1
83	2.8726e-49	0.672657	0.533	0.293	7.48312e-45	TCF7+CD4	TCF7
84	4.92659e-45	0.985232	0.372	0.182	1.28338e-40	TCF7+CD4	SELL
85	2.51738e-40	0.623256	0.347	0.165	6.55777e-36	TCF7+CD4	RASGRP2
86	5.45245e-39	0.523201	0.806	0.728	1.42036e-34	TCF7+CD4	LDHB
87	2.11274e-38	0.803361	0.623	0.401	5.5037e-34	TCF7+CD4	ANXA1
88	2.3896e-31	0.682806	0.487	0.325	6.2249e-27	TCF7+CD4	ABLIM1
89	1.06505e-28	0.552014	0.324	0.174	2.77446e-24	TCF7+CD4	SC5D
90	1.03094e-27	0.518259	0.787	0.75	2.6856e-23	TCF7+CD4	RPL36A
91	1.30064e-24	0.674949	0.414	0.282	3.38816e-20	TCF7+CD4	NOSIP
92	2.01745e-23	0.674253	0.36	0.229	5.25546e-19	TCF7+CD4	LITAF
93	9.27448e-23	0.539803	0.338	0.21	2.416e-18	TCF7+CD4	RIPOR2
94	6.96735e-21	0.641259	0.469	0.349	1.815e-16	TCF7+CD4	PIK3R1
95	2.79844e-18	0.550372	0.656	0.524	7.28993e-14	TCF7+CD4	RGCC
96	1.64626e-16	1.35053	0.198	0.108	4.2885e-12	TCF7+CD4	IGLV6-57
97	2.21649e-12	0.844012	0.196	0.119	5.77396e-08	TCF7+CD4	IGLV1-44
98	2.28993e-10	0.654513	0.114	0.059	5.96527e-06	TCF7+CD4	IGLV7-46
99	1.41665e-05	1.22141	0.196	0.152	0.369038	TCF7+CD4	IGLV1-40
100	0.00559511	0.690739	0.126	0.1	1	TCF7+CD4	TFF1
101	1.29725e-141	1.51589	0.603	0.173	3.37934e-137	CXCL13+CD4	SESN3
102	1.82958e-125	1.24912	0.511	0.125	4.76605e-121	CXCL13+CD4	MAGEH1
103	1.57677e-119	1.31588	0.479	0.118	4.10748e-115	CXCL13+CD4	TOX2
104	1.4633e-114	1.1414	0.328	0.05	3.8119e-110	CXCL13+CD4	CHI3L2
105	1.70191e-102	0.711905	0.209	0.015	4.43348e-98	CXCL13+CD4	AC004585.1
106	3.62324e-100	0.952767	0.302	0.048	9.43855e-96	CXCL13+CD4	AC012645.3
107	1.06239e-99	1.06968	0.54	0.177	2.76752e-95	CXCL13+CD4	TOX
108	9.6271e-99	1.05928	0.352	0.071	2.50786e-94	CXCL13+CD4	ARMH1
109	5.96589e-98	1.10978	0.681	0.295	1.55412e-93	CXCL13+CD4	TCF7
110	9.87256e-95	1.25254	0.484	0.15	2.5718e-90	CXCL13+CD4	PASK
111	7.0528e-89	1.14828	0.659	0.308	1.83725e-84	CXCL13+CD4	IL6ST
112	3.45324e-88	0.792261	0.216	0.024	8.9957e-84	CXCL13+CD4	CD200
113	4.17675e-88	1.24331	0.746	0.424	1.08804e-83	CXCL13+CD4	ZNF331
114	7.72354e-80	1.11942	0.785	0.475	2.01198e-75	CXCL13+CD4	RNF19A
115	1.1569e-79	1.07257	0.466	0.159	3.01373e-75	CXCL13+CD4	FAAH2
116	8.4312e-79	0.97397	0.365	0.095	2.19633e-74	CXCL13+CD4	TSHZ2
117	1.72098e-78	0.766225	0.993	0.952	4.48315e-74	CXCL13+CD4	SRGN
118	1.99153e-76	1.16613	0.775	0.502	5.18794e-72	CXCL13+CD4	NR3C1
119	9.69099e-75	0.837775	0.378	0.104	2.5245e-70	CXCL13+CD4	TIAM1
120	4.53531e-69	0.763761	0.266	0.055	1.18145e-64	CXCL13+CD4	CXCR5
121	2.79396e-63	0.904014	0.458	0.18	7.27826e-59	CXCL13+CD4	ITPKB
122	5.17226e-63	0.88451	0.781	0.521	1.34737e-58	CXCL13+CD4	ITM2A
123	1.10421e-59	0.774067	0.213	0.04	2.87647e-55	CXCL13+CD4	IGFBP4
124	1.65041e-59	3.06017	0.162	0.022	4.29931e-55	CXCL13+CD4	CXCL13
125	6.12427e-59	0.908718	0.874	0.747	1.59537e-54	CXCL13+CD4	FYB1
126	6.92124e-59	0.844254	0.352	0.114	1.80298e-54	CXCL13+CD4	SMCO4
127	6.30614e-57	1.04531	0.477	0.203	1.64275e-52	CXCL13+CD4	GK
128	6.7189e-57	1.03036	0.332	0.107	1.75027e-52	CXCL13+CD4	PTPN13
129	1.83523e-56	0.919388	0.288	0.081	4.78078e-52	CXCL13+CD4	PGM2L1
130	3.73171e-56	0.849303	0.347	0.118	9.72111e-52	CXCL13+CD4	KIAA0319L
131	1.10413e-53	0.953133	0.527	0.268	2.87626e-49	CXCL13+CD4	SEPTIN6
132	2.70199e-53	0.746015	0.272	0.076	7.03868e-49	CXCL13+CD4	ACTN1
133	7.85387e-53	0.804717	0.129	0.014	2.04593e-48	CXCL13+CD4	CH25H
134	1.62838e-52	0.888988	0.44	0.186	4.24192e-48	CXCL13+CD4	TNFSF8
135	1.70767e-49	0.826224	0.385	0.153	4.44848e-45	CXCL13+CD4	NAB1
136	7.99492e-46	0.835709	0.542	0.29	2.08268e-41	CXCL13+CD4	TNIK
137	4.19805e-44	0.965514	0.562	0.322	1.09359e-39	CXCL13+CD4	AL135905.2
138	5.20589e-43	0.824298	0.4	0.177	1.35613e-38	CXCL13+CD4	NFATC1
139	5.95242e-40	0.750358	0.937	0.908	1.5506e-35	CXCL13+CD4	JUNB
140	3.58467e-38	0.749685	0.278	0.101	9.33807e-34	CXCL13+CD4	GPR18
141	2.74149e-37	0.757537	0.577	0.363	7.14158e-33	CXCL13+CD4	HIF1A
142	2.49175e-35	0.834343	0.504	0.304	6.491e-31	CXCL13+CD4	LAT
143	2.97244e-33	0.810759	0.645	0.438	7.74322e-29	CXCL13+CD4	FKBP5
144	4.25546e-33	0.797469	0.285	0.114	1.10855e-28	CXCL13+CD4	HES4
145	3.41121e-31	0.930638	0.451	0.253	8.8862e-27	CXCL13+CD4	SESN1
146	2.64249e-30	0.781396	0.279	0.115	6.88368e-26	CXCL13+CD4	FABP5
147	1.36425e-28	0.873458	0.701	0.539	3.55387e-24	CXCL13+CD4	NR4A2
148	2.01894e-27	0.741975	0.186	0.062	5.25933e-23	CXCL13+CD4	NMB
149	2.12053e-26	0.719957	0.358	0.187	5.52399e-22	CXCL13+CD4	SH2D1A
150	7.64041e-23	0.853481	0.251	0.115	1.99033e-18	CXCL13+CD4	GEM
151	0	2.13736	0.586	0.046	0	FOXP3+Treg	FOXP3
152	3.16021e-279	2.26947	0.878	0.33	8.23234e-275	FOXP3+Treg	BATF
153	1.88937e-224	1.49228	0.987	0.907	4.92182e-220	FOXP3+Treg	IL32
154	2.32497e-218	1.94615	0.764	0.282	6.05654e-214	FOXP3+Treg	CARD16
155	7.15687e-193	1.96272	0.662	0.181	1.86437e-188	FOXP3+Treg	DUSP4
156	9.95205e-189	2.00943	0.66	0.195	2.59251e-184	FOXP3+Treg	TNFRSF18
157	1.08987e-188	1.6193	0.867	0.446	2.83912e-184	FOXP3+Treg	CTLA4
158	7.20977e-177	1.83409	0.915	0.679	1.87814e-172	FOXP3+Treg	SAT1
159	8.29295e-172	1.61239	0.598	0.166	2.16031e-167	FOXP3+Treg	MIR4435-2HG
160	2.52084e-164	1.14884	0.257	0.007	6.56678e-160	FOXP3+Treg	CCR8
161	1.71853e-161	1.38394	0.353	0.037	4.47677e-157	FOXP3+Treg	TNFRSF9
162	5.53977e-157	1.46659	0.681	0.232	1.44311e-152	FOXP3+Treg	TIGIT
163	6.25376e-156	1.70075	0.727	0.329	1.62911e-151	FOXP3+Treg	CTSC
164	4.20825e-150	1.30003	0.284	0.019	1.09625e-145	FOXP3+Treg	IL1R2
165	1.24592e-142	2.84971	0.64	0.226	3.24561e-138	FOXP3+Treg	HSPA1A
166	9.98393e-135	1.108	0.298	0.03	2.60081e-130	FOXP3+Treg	LAYN
167	6.34374e-126	1.278	0.501	0.143	1.65254e-121	FOXP3+Treg	TBC1D4
168	3.82633e-123	1.17607	0.326	0.048	9.96759e-119	FOXP3+Treg	LINC01943
169	3.86879e-122	1.38741	0.655	0.293	1.00782e-117	FOXP3+Treg	CD27
170	5.93036e-121	1.32064	0.649	0.29	1.54486e-116	FOXP3+Treg	DNPH1
171	2.44136e-120	1.73119	0.712	0.385	6.35975e-116	FOXP3+Treg	CACYBP
172	4.09893e-117	1.04171	0.333	0.055	1.06777e-112	FOXP3+Treg	IKZF2
173	4.40468e-111	1.28074	0.928	0.78	1.14742e-106	FOXP3+Treg	CD74
174	2.25876e-108	1.2139	0.273	0.036	5.88406e-104	FOXP3+Treg	LAIR2
175	1.43908e-105	1.36718	0.365	0.082	3.74881e-101	FOXP3+Treg	IL2RA
176	3.79775e-99	1.86879	0.642	0.303	9.89314e-95	FOXP3+Treg	TNFRSF4
177	8.71296e-98	1.20282	0.416	0.121	2.26973e-93	FOXP3+Treg	ACP5
178	1.214e-97	1.28897	0.536	0.212	3.16246e-93	FOXP3+Treg	GBP5
179	8.04331e-94	1.27716	0.593	0.273	2.09528e-89	FOXP3+Treg	BTG3
180	1.57811e-92	1.37682	0.545	0.224	4.11099e-88	FOXP3+Treg	GPX1P1
181	1.18674e-89	1.1526	0.236	0.033	3.09147e-85	FOXP3+Treg	HLA-DQA1
182	2.62626e-82	3.15124	0.458	0.18	6.84142e-78	FOXP3+Treg	HSPA1B
183	2.62859e-78	1.05749	0.602	0.314	6.84747e-74	FOXP3+Treg	GBP2
184	1.87295e-76	1.18904	0.195	0.025	4.87902e-72	FOXP3+Treg	SOX4
185	9.81167e-75	1.08991	0.555	0.273	2.55594e-70	FOXP3+Treg	UGP2
186	1.72016e-72	1.38859	0.373	0.124	4.48101e-68	FOXP3+Treg	HLA-DRB1
187	5.193e-67	1.34124	0.169	0.021	1.35278e-62	FOXP3+Treg	SERPINH1
188	1.05973e-56	1.05577	0.516	0.266	2.76061e-52	FOXP3+Treg	DOK2
189	6.44246e-56	1.12516	0.376	0.153	1.67826e-51	FOXP3+Treg	IFI6
190	3.42493e-54	1.05557	0.587	0.367	8.92195e-50	FOXP3+Treg	TNFRSF1B
191	3.00592e-51	1.67713	0.916	0.873	7.83042e-47	FOXP3+Treg	HSP90AA1
192	4.72372e-45	1.57931	0.51	0.307	1.23053e-40	FOXP3+Treg	HSPH1
193	2.78153e-41	1.41914	0.545	0.364	7.24588e-37	FOXP3+Treg	HSPB1
194	8.65729e-38	1.67285	0.685	0.568	2.25522e-33	FOXP3+Treg	HSPE1
195	1.63759e-36	2.01848	0.348	0.175	4.26591e-32	FOXP3+Treg	LAG3
196	1.64278e-34	1.05015	0.316	0.148	4.27944e-30	FOXP3+Treg	FKBP4
197	1.54218e-28	1.53552	0.583	0.471	4.01738e-24	FOXP3+Treg	HSPD1
198	2.73722e-27	1.27387	0.223	0.096	7.13045e-23	FOXP3+Treg	ZFAND2A
199	2.03613e-26	2.12656	0.751	0.7	5.30411e-22	FOXP3+Treg	DNAJB1
200	5.64871e-15	1.56486	0.248	0.155	1.47149e-10	FOXP3+Treg	BAG3
201	1.53229e-162	1.62936	0.253	0.003	3.99161e-158	IL17A+TH17	IL17F
202	9.393e-107	2.01421	0.351	0.024	2.44688e-102	IL17A+TH17	IL17A
203	2.16717e-82	1.41457	0.592	0.104	5.64547e-78	IL17A+TH17	ZEB2
204	5.43005e-77	2.274	0.638	0.134	1.41453e-72	IL17A+TH17	GZMA
205	1.31793e-73	0.803963	0.253	0.019	3.4332e-69	IL17A+TH17	IL26
206	4.60825e-67	1.28428	0.54	0.107	1.20045e-62	IL17A+TH17	CTSH
207	4.11499e-64	1.27282	0.368	0.051	1.07195e-59	IL17A+TH17	ENTPD1
208	1.9881e-63	2.13849	0.276	0.027	5.17901e-59	IL17A+TH17	GNLY
209	3.17093e-47	1.90113	0.282	0.041	8.26027e-43	IL17A+TH17	CD8A
210	4.58284e-47	1.04086	0.408	0.081	1.19383e-42	IL17A+TH17	GPR25
211	3.90833e-45	1.15093	0.552	0.154	1.01812e-40	IL17A+TH17	JAML
212	1.68605e-44	1.34811	0.833	0.371	4.39217e-40	IL17A+TH17	PRDM1
213	1.39659e-43	1.37036	0.695	0.252	3.63812e-39	IL17A+TH17	CXCR6
214	4.66908e-43	1.11558	0.736	0.267	1.21629e-38	IL17A+TH17	RBPJ
215	8.63444e-42	1.09544	0.546	0.154	2.24927e-37	IL17A+TH17	PRR5
216	2.13884e-40	1.27534	0.943	0.529	5.57167e-36	IL17A+TH17	KLRB1
217	5.75595e-38	0.899692	0.391	0.09	1.49942e-33	IL17A+TH17	ASB2
218	2.54814e-35	1.3508	0.575	0.195	6.6379e-31	IL17A+TH17	LAG3
219	9.71145e-34	0.937166	0.994	0.868	2.52983e-29	IL17A+TH17	CD3D
220	5.12095e-32	1.0038	0.764	0.364	1.33401e-27	IL17A+TH17	MGAT4A
221	1.30952e-31	1.11868	0.897	0.551	3.41131e-27	IL17A+TH17	RGS1
222	3.26833e-31	0.846853	0.46	0.138	8.51399e-27	IL17A+TH17	MAST4
223	4.36499e-31	0.820458	0.322	0.074	1.13708e-26	IL17A+TH17	NFIL3
224	7.75372e-31	1.06694	0.644	0.276	2.01984e-26	IL17A+TH17	SIRPG
225	8.81959e-30	1.05131	0.667	0.267	2.2975e-25	IL17A+TH17	DUSP4
226	8.84074e-29	1.01271	0.5	0.172	2.30301e-24	IL17A+TH17	LINC01871
227	3.3021e-28	1.07874	0.534	0.205	8.60198e-24	IL17A+TH17	ITGAE
228	7.88098e-28	1.13278	0.42	0.134	2.053e-23	IL17A+TH17	TMIGD2
229	4.26297e-27	0.824317	0.477	0.159	1.1105e-22	IL17A+TH17	ABI3
230	1.0442e-26	0.89761	0.31	0.077	2.72013e-22	IL17A+TH17	LAYN
231	1.46301e-26	0.832872	0.966	0.831	3.81114e-22	IL17A+TH17	LAPTM5
232	7.12857e-25	0.815792	0.546	0.225	1.85699e-20	IL17A+TH17	TMEM167A
233	1.36313e-24	1.08632	0.632	0.296	3.55095e-20	IL17A+TH17	ID2
234	9.62836e-23	0.817349	0.931	0.696	2.50819e-18	IL17A+TH17	EVL
235	1.21979e-22	0.855097	0.46	0.169	3.17756e-18	IL17A+TH17	PTMS
236	1.41666e-22	0.825215	0.92	0.66	3.69041e-18	IL17A+TH17	COTL1
237	4.10246e-22	0.834671	0.874	0.59	1.06869e-17	IL17A+TH17	CD3G
238	7.0587e-22	0.867358	0.828	0.579	1.83879e-17	IL17A+TH17	RAP1B
239	1.2052e-20	0.867866	0.759	0.48	3.13955e-16	IL17A+TH17	ITGA4
240	2.56394e-20	0.833572	0.655	0.321	6.67907e-16	IL17A+TH17	MAF
241	1.8939e-19	0.840873	0.483	0.202	4.93361e-15	IL17A+TH17	LYST
242	4.51093e-19	1.07624	0.282	0.088	1.1751e-14	IL17A+TH17	SLC1A4
243	1.90493e-17	0.812438	0.891	0.691	4.96234e-13	IL17A+TH17	ZFP36L1
244	2.79765e-17	1.63454	0.247	0.073	7.28787e-13	IL17A+TH17	GZMB
245	6.08222e-16	0.857104	0.667	0.408	1.58442e-11	IL17A+TH17	SNX9
246	1.10711e-15	1.48353	0.172	0.04	2.88402e-11	IL17A+TH17	CXCL13
247	2.49114e-14	0.962769	0.471	0.243	6.48941e-10	IL17A+TH17	MAP3K8
248	3.16642e-12	1.31359	0.27	0.107	8.24851e-08	IL17A+TH17	NKG7
249	0.000481903	1.3298	0.103	0.047	1	IL17A+TH17	TRBV18
250	0.00696332	1.25466	0.109	0.061	1	IL17A+TH17	TRBV28
251	2.03915e-301	2.45817	0.88	0.009	5.312e-297	MKI67+CD4	TYMS
252	4.41571e-278	1.29708	0.48	0.002	1.15029e-273	MKI67+CD4	UHRF1
253	2.19952e-233	1.73751	0.72	0.008	5.72974e-229	MKI67+CD4	PCLAF
254	8.07467e-191	1.52074	0.76	0.012	2.10345e-186	MKI67+CD4	GINS2
255	2.11567e-176	1.35627	0.64	0.009	5.51132e-172	MKI67+CD4	TK1
256	3.24046e-155	1.55493	0.44	0.004	8.44139e-151	MKI67+CD4	UBE2C
257	4.50868e-146	1.90149	0.6	0.01	1.17451e-141	MKI67+CD4	MKI67
258	1.86426e-115	1.51688	0.76	0.022	4.85641e-111	MKI67+CD4	MCM2
259	2.6398e-69	1.63357	0.44	0.012	6.87668e-65	MKI67+CD4	TOP2A
260	3.86321e-52	3.39926	0.96	0.098	1.00637e-47	MKI67+CD4	STMN1
261	1.09412e-51	1.37521	0.4	0.014	2.85018e-47	MKI67+CD4	CENPF
262	5.92984e-41	1.36837	0.6	0.043	1.54472e-36	MKI67+CD4	FEN1
263	2.28413e-39	1.85741	0.72	0.066	5.95017e-35	MKI67+CD4	MCM7
264	7.88699e-32	1.61557	0.76	0.09	2.05456e-27	MKI67+CD4	MCM5
265	8.29323e-30	1.33784	0.44	0.031	2.16039e-25	MKI67+CD4	NUSAP1
266	2.15532e-29	1.33059	0.52	0.043	5.6146e-25	MKI67+CD4	CKS1B
267	1.27706e-24	1.41885	0.8	0.118	3.32673e-20	MKI67+CD4	MCM3
268	8.51093e-22	2.01486	0.32	0.023	2.2171e-17	MKI67+CD4	HIST1H1B
269	3.08218e-17	1.49302	0.76	0.154	8.02908e-13	MKI67+CD4	PTTG1
270	8.29469e-16	1.74734	0.16	0.008	2.16077e-11	MKI67+CD4	HIST1H2AJ
271	5.10527e-15	1.34578	0.56	0.102	1.32992e-10	MKI67+CD4	PCNA
272	6.32167e-15	1.53445	0.88	0.25	1.64679e-10	MKI67+CD4	RPA3
273	8.58886e-15	2.04103	0.92	0.307	2.2374e-10	MKI67+CD4	DUT
274	9.11325e-15	1.51067	0.96	0.294	2.374e-10	MKI67+CD4	RANBP1
275	4.1189e-14	1.39487	0.48	0.073	1.07297e-09	MKI67+CD4	IL1R2
276	2.30191e-13	1.49914	1	0.972	5.99647e-09	MKI67+CD4	PFN1
277	1.59657e-12	1.54512	0.48	0.086	4.15906e-08	MKI67+CD4	CD70
278	4.65762e-12	2.56153	0.96	0.412	1.21331e-07	MKI67+CD4	TUBB
279	1.44806e-11	1.62901	1	0.958	3.7722e-07	MKI67+CD4	GAPDH
280	2.00566e-11	1.92882	0.4	0.064	5.22473e-07	MKI67+CD4	HIST1H2AI
281	2.48285e-11	1.52956	0.72	0.182	6.46781e-07	MKI67+CD4	TYMP
282	4.37621e-11	1.30226	0.6	0.14	1.14e-06	MKI67+CD4	IL2RA
283	3.44564e-10	1.76066	0.92	0.599	8.9759e-06	MKI67+CD4	H2AFZ
284	5.52224e-10	1.58066	0.8	0.29	1.43854e-05	MKI67+CD4	GPX1P1
285	6.109e-10	1.35815	0.88	0.364	1.59139e-05	MKI67+CD4	DNPH1
286	7.13682e-10	1.28602	0.96	0.456	1.85914e-05	MKI67+CD4	COX5A
287	8.72896e-10	1.26974	0.76	0.259	2.27389e-05	MKI67+CD4	ALYREF
288	2.12643e-09	1.4347	0.88	0.378	5.53935e-05	MKI67+CD4	ANAPC11
289	2.58915e-09	1.30067	0.96	0.433	6.74475e-05	MKI67+CD4	DEK
290	3.62838e-09	1.5601	0.84	0.313	9.45193e-05	MKI67+CD4	SIVA1
291	4.14813e-09	1.35981	0.92	0.37	0.000108059	MKI67+CD4	MT2A
292	5.73372e-09	1.41662	0.84	0.292	0.000149363	MKI67+CD4	TNFRSF18
293	7.44988e-09	1.66397	0.92	0.524	0.000194069	MKI67+CD4	PKM
294	7.77841e-09	1.31006	0.8	0.319	0.000202627	MKI67+CD4	PARP1
295	9.49275e-09	2.47068	0.84	0.546	0.000247286	MKI67+CD4	TUBA1B
296	3.10316e-08	1.66446	0.84	0.587	0.000808372	MKI67+CD4	ENO1
297	3.82577e-08	1.31895	0.92	0.414	0.000996613	MKI67+CD4	TXN
298	1.33036e-07	1.83028	0.4	0.085	0.00346558	MKI67+CD4	ID3
299	7.99984e-07	1.36223	0.88	0.56	0.0208396	MKI67+CD4	HMGN2
300	0.000128089	1.26907	0.24	0.058	1	MKI67+CD4	HIST1H2AG

## Sheet: supplemental table S5
Supplemental Table S5: The Top 50 DEGs for the CD8+ T cell types
	p_val	avg_log2FC	pct.1	pct.2	p_val_adj	cluster	gene
1	1.26342e-173	1.54859	0.852	0.473	3.29121e-169	IL7R+CD8	IL7R
2	1.79969e-141	3.38363	0.361	0.059	4.6882e-137	IL7R+CD8	MTCO1P12
3	1.07216e-131	1.08012	0.983	0.609	2.79297e-127	IL7R+CD8	MT-RNR2
4	8.50679e-105	0.838589	0.972	0.949	2.21602e-100	IL7R+CD8	ZFP36L2
5	6.25322e-84	1.22022	0.422	0.144	1.62896e-79	IL7R+CD8	JCHAIN
6	9.02522e-82	0.803358	0.953	0.594	2.35107e-77	IL7R+CD8	MT-RNR1
7	9.36514e-78	1.70203	0.472	0.199	2.43962e-73	IL7R+CD8	XCL1
8	1.77426e-72	1.45748	0.54	0.263	4.62194e-68	IL7R+CD8	XCL2
9	4.43379e-70	1.2631	0.741	0.508	1.155e-65	IL7R+CD8	FOS
10	4.264e-68	1.00461	0.32	0.105	1.11077e-63	IL7R+CD8	SMIM3
11	1.63329e-67	1.05892	0.167	0.019	4.25471e-63	IL7R+CD8	TRBV4-2
12	1.07556e-66	1.1627	0.888	0.775	2.80183e-62	IL7R+CD8	CCL4
13	6.17229e-65	1.15605	0.436	0.187	1.60788e-60	IL7R+CD8	KLRC1
14	1.44333e-64	0.778996	0.783	0.585	3.75988e-60	IL7R+CD8	CD8B
15	5.81002e-57	0.669131	0.866	0.77	1.51351e-52	IL7R+CD8	CD69
16	1.92811e-56	1.67182	0.41	0.196	5.02272e-52	IL7R+CD8	IGKV1-5
17	2.37497e-55	1.77777	0.322	0.12	6.1868e-51	IL7R+CD8	IGLV2-14
18	6.86628e-49	0.941439	0.369	0.171	1.78867e-44	IL7R+CD8	SPRY1
19	1.48303e-47	0.663618	0.919	0.897	3.86329e-43	IL7R+CD8	TSC22D3
20	1.4793e-46	0.846451	0.724	0.582	3.85356e-42	IL7R+CD8	TXNIP
21	3.42995e-45	0.628857	0.635	0.387	8.93501e-41	IL7R+CD8	AES
22	1.73929e-44	0.63816	0.852	0.772	4.53084e-40	IL7R+CD8	DUSP1
23	7.2779e-42	0.798505	0.316	0.14	1.89589e-37	IL7R+CD8	PTGER2
24	5.99699e-41	1.06775	0.18	0.049	1.56222e-36	IL7R+CD8	IGHV4-34
25	2.32069e-40	1.81731	0.219	0.072	6.04539e-36	IL7R+CD8	IGKV3-15
26	3.65215e-40	0.629973	0.619	0.404	9.51385e-36	IL7R+CD8	LRRC75A-AS1
27	1.54734e-39	0.690715	0.628	0.478	4.03081e-35	IL7R+CD8	CD55
28	1.04769e-37	0.760902	0.618	0.474	2.72923e-33	IL7R+CD8	PTGER4
29	4.95521e-35	0.801396	0.298	0.141	1.29083e-30	IL7R+CD8	MYBL1
30	3.84976e-34	0.709006	0.435	0.27	1.00286e-29	IL7R+CD8	SCML4
31	3.88064e-34	1.07735	0.396	0.228	1.01091e-29	IL7R+CD8	IGKV3-20
32	6.48319e-34	1.06555	0.42	0.271	1.68887e-29	IL7R+CD8	TOB1
33	9.47828e-34	0.876248	0.743	0.651	2.46909e-29	IL7R+CD8	NFKBIA
34	3.95692e-30	0.89677	0.42	0.266	1.03078e-25	IL7R+CD8	AC020916.1
35	3.74559e-28	0.763191	0.143	0.044	9.75725e-24	IL7R+CD8	PGC
36	5.55381e-26	0.628741	0.461	0.328	1.44677e-21	IL7R+CD8	FKBP11
37	7.57698e-26	1.47733	0.582	0.464	1.9738e-21	IL7R+CD8	CCL4L2
38	2.87902e-24	0.817506	0.176	0.07	7.49985e-20	IL7R+CD8	IGKC
39	2.12853e-22	0.721017	0.311	0.18	5.54483e-18	IL7R+CD8	IGKV4-1
40	5.1518e-21	0.751351	0.651	0.565	1.34204e-16	IL7R+CD8	RPS10
41	5.98016e-19	1.55416	0.149	0.063	1.55783e-14	IL7R+CD8	IGLV1-51
42	1.2705e-17	0.669096	0.141	0.059	3.30965e-13	IL7R+CD8	IGLV7-46
43	1.27211e-14	0.752756	0.513	0.442	3.31385e-10	IL7R+CD8	CITED2
44	3.25658e-14	0.843392	0.324	0.229	8.48339e-10	IL7R+CD8	AREG
45	5.41451e-13	0.883385	0.195	0.111	1.41048e-08	IL7R+CD8	IGLV1-44
46	1.50391e-10	0.735732	0.221	0.142	3.91769e-06	IL7R+CD8	CCL3L1
47	1.52959e-10	2.72449	0.134	0.072	3.98457e-06	IL7R+CD8	IGLV3-19
48	1.17938e-08	0.824259	0.143	0.084	0.00030723	IL7R+CD8	IGLV2-23
49	2.17685e-06	0.621428	0.383	0.334	0.056707	IL7R+CD8	EEF1A1P5
50	1.85044e-05	0.806336	0.158	0.116	0.482041	IL7R+CD8	IGLV6-57
51	0	2.57828	0.855	0.244	0	GZMK+CD8	GZMK
52	2.06793e-132	2.15053	0.529	0.163	5.38696e-128	GZMK+CD8	KLF2
53	3.1361e-112	1.04053	0.211	0.013	8.16953e-108	GZMK+CD8	ENC1
54	2.54383e-88	1.5657	0.542	0.241	6.62667e-84	GZMK+CD8	TNFSF9
55	2.02722e-86	0.876223	0.905	0.812	5.2809e-82	GZMK+CD8	CST7
56	3.7109e-86	1.15109	0.228	0.033	9.66691e-82	GZMK+CD8	CCR7
57	2.125e-84	0.908628	0.936	0.858	5.53562e-80	GZMK+CD8	DUSP2
58	2.229e-77	0.804424	0.945	0.841	5.80654e-73	GZMK+CD8	CD74
59	1.38453e-75	0.767169	0.184	0.022	3.60669e-71	GZMK+CD8	FCRL3
60	2.97118e-70	0.615734	0.124	0.006	7.73992e-66	GZMK+CD8	CXCR5
61	1.32563e-64	0.774953	0.172	0.024	3.45328e-60	GZMK+CD8	DKK3
62	1.2966e-57	1.0162	0.432	0.207	3.37765e-53	GZMK+CD8	CMC1
63	4.27118e-56	1.17154	0.812	0.669	1.11264e-51	GZMK+CD8	DNAJB1
64	2.64791e-54	0.887743	0.316	0.112	6.89781e-50	GZMK+CD8	KLRG1
65	7.50374e-49	0.905468	0.743	0.602	1.95472e-44	GZMK+CD8	TAGAP
66	1.5992e-43	0.712332	0.132	0.023	4.16592e-39	GZMK+CD8	SELL
67	3.44983e-40	0.767677	0.221	0.073	8.9868e-36	GZMK+CD8	KLF3
68	2.56454e-39	0.656429	0.211	0.069	6.68063e-35	GZMK+CD8	RASA3
69	1.10645e-37	0.735744	0.208	0.07	2.88229e-33	GZMK+CD8	P2RY8
70	2.11804e-35	0.776943	0.425	0.259	5.51749e-31	GZMK+CD8	SH2D1A
71	3.57982e-35	0.590451	0.857	0.81	9.32544e-31	GZMK+CD8	RPS29
72	3.14979e-33	0.601354	0.741	0.641	8.20521e-29	GZMK+CD8	CD44
73	4.7768e-33	0.653389	0.223	0.087	1.24436e-28	GZMK+CD8	PLEK
74	1.69463e-32	0.678688	0.244	0.102	4.41451e-28	GZMK+CD8	TCF7
75	7.76962e-32	0.874991	0.58	0.47	2.02399e-27	GZMK+CD8	CLDND1
76	1.68277e-31	0.666419	0.253	0.11	4.38363e-27	GZMK+CD8	CD28
77	9.01527e-31	0.681298	0.392	0.215	2.34848e-26	GZMK+CD8	HLA-DQA1
78	2.81568e-30	0.766684	0.356	0.199	7.33484e-26	GZMK+CD8	TRAT1
79	3.6242e-26	0.773462	0.636	0.547	9.44105e-22	GZMK+CD8	TUBA4A
80	8.99196e-26	0.658979	0.306	0.171	2.3424e-21	GZMK+CD8	SAMD3
81	1.69774e-25	0.682678	0.332	0.187	4.42262e-21	GZMK+CD8	HLA-DQB1
82	2.27378e-23	0.63461	0.271	0.14	5.92319e-19	GZMK+CD8	LINC00861
83	2.5216e-22	0.653166	0.388	0.261	6.56878e-18	GZMK+CD8	FCMR
84	8.61917e-18	0.637385	0.856	0.854	2.24529e-13	GZMK+CD8	CXCR4
85	4.81024e-16	0.65688	0.359	0.257	1.25307e-11	GZMK+CD8	CD5
86	2.66617e-14	0.687685	0.567	0.472	6.94537e-10	GZMK+CD8	CCL4L2
87	2.86966e-14	0.843388	0.27	0.168	7.47546e-10	GZMK+CD8	TNF
88	3.82013e-14	1.38095	0.161	0.08	9.95144e-10	GZMK+CD8	HSPA6
89	1.07607e-12	0.876613	0.319	0.232	2.80317e-08	GZMK+CD8	NEU1
90	1.98106e-10	1.06457	0.372	0.297	5.16067e-06	GZMK+CD8	HSPA1B
91	2.01224e-09	0.990356	0.249	0.173	5.24189e-05	GZMK+CD8	IFNG
92	1.47485e-08	0.603009	0.823	0.799	0.000384198	GZMK+CD8	CCL4
93	3.28833e-07	0.648359	0.629	0.611	0.00856609	GZMK+CD8	DNAJA1
94	3.05952e-06	0.693524	0.428	0.379	0.0797005	GZMK+CD8	HSPH1
95	3.40828e-06	0.590454	0.647	0.629	0.0887857	GZMK+CD8	JUN
96	1.44691e-05	0.645666	0.923	0.924	0.37692	GZMK+CD8	HSPA8
97	3.75162e-05	0.7823	0.605	0.615	0.977297	GZMK+CD8	HSPE1
98	0.00019069	0.750795	0.861	0.895	1	GZMK+CD8	HSP90AA1
99	0.00137973	0.896771	0.415	0.405	1	GZMK+CD8	HSPA1A
100	0.00570793	0.619127	0.462	0.457	1	GZMK+CD8	FOSB
101	1.5151e-229	3.43888	0.467	0.039	3.94683e-225	CXCL13+CD8	CXCL13
102	5.76468e-137	1.6427	0.422	0.072	1.5017e-132	CXCL13+CD8	VCAM1
103	3.1404e-124	1.41482	0.46	0.105	8.18073e-120	CXCL13+CD8	HAVCR2
104	3.50098e-116	1.22501	0.875	0.472	9.12006e-112	CXCL13+CD8	HLA-DRB1
105	4.07666e-115	1.33006	0.445	0.102	1.06197e-110	CXCL13+CD8	TNFRSF9
106	3.15453e-108	1.41809	0.646	0.25	8.21756e-104	CXCL13+CD8	CTLA4
107	5.98485e-107	1.7061	0.751	0.34	1.55905e-102	CXCL13+CD8	HSPA1A
108	2.72975e-106	1.32519	0.764	0.363	7.111e-102	CXCL13+CD8	DUSP4
109	2.49058e-94	1.27503	0.81	0.452	6.48795e-90	CXCL13+CD8	GZMH
110	1.67551e-91	1.0248	0.842	0.514	4.36471e-87	CXCL13+CD8	HLA-DPA1
111	2.58767e-91	1.64572	0.691	0.331	6.74088e-87	CXCL13+CD8	HSPH1
112	4.01164e-86	1.17481	0.403	0.106	1.04503e-81	CXCL13+CD8	KIR2DL4
113	3.61396e-85	1.4473	0.745	0.454	9.41436e-81	CXCL13+CD8	LAG3
114	4.75167e-83	1.12877	0.657	0.328	1.23781e-78	CXCL13+CD8	CARD16
115	5.68559e-81	0.938965	0.284	0.054	1.4811e-76	CXCL13+CD8	LAYN
116	4.04167e-80	1.11265	0.726	0.372	1.05286e-75	CXCL13+CD8	KLRD1
117	4.02499e-79	1.08732	0.334	0.082	1.04851e-74	CXCL13+CD8	SNAP47
118	1.27488e-78	0.964276	0.919	0.624	3.32107e-74	CXCL13+CD8	GZMB
119	2.04072e-76	0.972029	0.956	0.877	5.31607e-72	CXCL13+CD8	NKG7
120	9.48513e-71	1.27503	0.567	0.256	2.47088e-66	CXCL13+CD8	FABP5
121	2.53669e-70	1.17071	0.474	0.187	6.60808e-66	CXCL13+CD8	ACP5
122	2.78822e-70	1.04979	0.612	0.294	7.26332e-66	CXCL13+CD8	LYST
123	2.75632e-68	0.967824	0.334	0.093	7.18022e-64	CXCL13+CD8	PLPP1
124	5.02893e-68	0.976289	0.625	0.284	1.31004e-63	CXCL13+CD8	HLA-DRA
125	7.48637e-67	0.928744	0.196	0.029	1.9502e-62	CXCL13+CD8	HMOX1
126	1.76177e-66	0.978417	0.293	0.072	4.5894e-62	CXCL13+CD8	ENTPD1
127	2.26194e-63	1.03845	0.468	0.194	5.89235e-59	CXCL13+CD8	SIRPG
128	1.66941e-61	1.44214	0.953	0.874	4.34881e-57	CXCL13+CD8	HSP90AA1
129	1.52753e-58	1.38121	0.702	0.452	3.97922e-54	CXCL13+CD8	HSPD1
130	1.62956e-56	1.23306	0.777	0.58	4.24501e-52	CXCL13+CD8	HSPE1
131	1.88208e-56	1.03968	0.506	0.238	4.90283e-52	CXCL13+CD8	RBPJ
132	8.04255e-56	1.14092	0.635	0.376	2.09508e-51	CXCL13+CD8	CACYBP
133	2.42291e-55	1.10051	0.6	0.349	6.31168e-51	CXCL13+CD8	DOK2
134	7.88486e-54	0.898162	0.827	0.65	2.05401e-49	CXCL13+CD8	SOD1
135	7.98115e-54	0.933477	0.486	0.211	2.07909e-49	CXCL13+CD8	HLA-DQA1
136	3.08648e-50	0.902732	0.565	0.295	8.04029e-46	CXCL13+CD8	CD27
137	2.27002e-48	1.4719	0.359	0.134	5.9134e-44	CXCL13+CD8	BAG3
138	1.21446e-47	0.990503	0.397	0.17	3.16367e-43	CXCL13+CD8	PELI1
139	1.36259e-47	1.08175	0.568	0.321	3.54956e-43	CXCL13+CD8	TIGIT
140	6.64808e-47	0.896468	0.412	0.182	1.73183e-42	CXCL13+CD8	NFIL3
141	4.73192e-44	1.07592	0.391	0.174	1.23267e-39	CXCL13+CD8	FAM3C
142	1.97437e-42	1.12759	0.4	0.18	5.14325e-38	CXCL13+CD8	FKBP4
143	3.26907e-40	0.940649	0.319	0.13	8.51594e-36	CXCL13+CD8	CARS
144	4.49353e-38	1.3405	0.574	0.37	1.17056e-33	CXCL13+CD8	HSPB1
145	8.41322e-35	1.18804	0.19	0.053	2.19164e-30	CXCL13+CD8	SERPINH1
146	6.2203e-31	0.881884	0.465	0.24	1.62039e-26	CXCL13+CD8	GNLY
147	2.49577e-30	1.11815	0.495	0.279	6.50149e-26	CXCL13+CD8	HSPA1B
148	1.21859e-17	1.09251	0.19	0.081	3.17444e-13	CXCL13+CD8	HSPA6
149	6.8701e-10	0.9385	0.754	0.692	1.78966e-05	CXCL13+CD8	DNAJB1
150	7.41192e-10	1.03157	0.126	0.061	1.9308e-05	CXCL13+CD8	TRBV28
151	5.3866e-237	1.61438	0.67	0.124	1.40321e-232	ZNF683+CD8	PLAAT4
152	2.21193e-221	1.49074	0.625	0.115	5.76209e-217	ZNF683+CD8	SEPTIN1
153	7.26626e-204	1.31635	0.599	0.111	1.89286e-199	ZNF683+CD8	SEPTIN7
154	5.75018e-191	1.31752	0.582	0.111	1.49792e-186	ZNF683+CD8	SEPTIN9
155	6.66724e-186	1.28406	0.57	0.111	1.73682e-181	ZNF683+CD8	TLE5
156	1.18775e-177	1.08122	0.492	0.08	3.09408e-173	ZNF683+CD8	TOMM6
157	2.00621e-172	1.20042	0.561	0.112	5.22619e-168	ZNF683+CD8	SNHG29
158	6.01174e-164	0.996242	0.372	0.04	1.56606e-159	ZNF683+CD8	NIBAN1
159	1.6073e-163	1.03587	0.43	0.063	4.18702e-159	ZNF683+CD8	MICOS10
160	2.87958e-163	1.17996	0.51	0.098	7.5013e-159	ZNF683+CD8	SEPTIN6
161	8.46662e-156	1.11977	0.484	0.089	2.20556e-151	ZNF683+CD8	RESF1
162	3.11831e-141	1.15203	0.517	0.124	8.12319e-137	ZNF683+CD8	KLRK1
163	8.18351e-138	1.12424	0.955	0.702	2.1318e-133	ZNF683+CD8	CD52
164	1.6103e-129	1.10223	0.728	0.288	4.19484e-125	ZNF683+CD8	EIF4A1
165	5.26944e-129	0.797267	0.327	0.042	1.37269e-124	ZNF683+CD8	MICOS13
166	1.04333e-96	0.835836	0.456	0.129	2.71787e-92	ZNF683+CD8	JTB
167	1.43049e-92	0.724968	0.33	0.068	3.72643e-88	ZNF683+CD8	SEPTIN2
168	8.44772e-92	0.855529	0.85	0.548	2.20063e-87	ZNF683+CD8	IL2RG
169	1.289e-88	0.866948	0.573	0.225	3.35784e-84	ZNF683+CD8	CTSD
170	6.48262e-88	0.753416	0.495	0.162	1.68872e-83	ZNF683+CD8	WDR83OS
171	2.14645e-81	0.961521	0.859	0.58	5.5915e-77	ZNF683+CD8	AHNAK
172	7.22487e-80	0.740288	0.916	0.699	1.88208e-75	ZNF683+CD8	RPL13A
173	7.26097e-76	0.792329	0.748	0.416	1.89148e-71	ZNF683+CD8	RPS20
174	8.34296e-75	0.873554	0.485	0.176	2.17334e-70	ZNF683+CD8	NR4A3
175	1.21228e-74	0.832578	0.492	0.187	3.158e-70	ZNF683+CD8	LAT
176	7.05806e-74	0.831729	0.724	0.367	1.83863e-69	ZNF683+CD8	HOPX
177	1.17675e-72	1.09463	0.231	0.041	3.06542e-68	ZNF683+CD8	THBS1
178	1.64475e-70	0.836372	0.586	0.269	4.28457e-66	ZNF683+CD8	IL2RB
179	6.18476e-68	0.713701	0.407	0.138	1.61113e-63	ZNF683+CD8	CCND2
180	1.6586e-64	0.805091	0.698	0.374	4.32066e-60	ZNF683+CD8	FOSL2
181	2.26041e-64	0.893469	0.754	0.492	5.88837e-60	ZNF683+CD8	CREM
182	5.12424e-64	0.803969	0.34	0.1	1.33487e-59	ZNF683+CD8	ZNF683
183	1.05591e-61	0.844568	0.684	0.39	2.75064e-57	ZNF683+CD8	TENT5C
184	2.80517e-61	0.880702	0.562	0.268	7.30748e-57	ZNF683+CD8	AUTS2
185	1.41565e-59	0.65636	0.529	0.233	3.68778e-55	ZNF683+CD8	NDUFB8
186	6.48511e-59	0.708476	0.853	0.635	1.68937e-54	ZNF683+CD8	RPL36A
187	1.81934e-58	0.65834	0.912	0.676	4.73937e-54	ZNF683+CD8	LCP1
188	3.97323e-55	0.774179	0.724	0.445	1.03503e-50	ZNF683+CD8	ID2
189	3.50991e-51	0.684732	0.302	0.099	9.14332e-47	ZNF683+CD8	BEST1
190	6.33237e-50	0.718507	0.975	0.916	1.64958e-45	ZNF683+CD8	VIM
191	1.71825e-49	0.700894	0.49	0.232	4.47605e-45	ZNF683+CD8	USP36
192	3.68044e-46	0.672625	0.759	0.509	9.58754e-42	ZNF683+CD8	G3BP2
193	5.96307e-46	0.656203	0.754	0.499	1.55338e-41	ZNF683+CD8	PIK3R1
194	1.0477e-45	0.718842	0.285	0.097	2.72926e-41	ZNF683+CD8	KLRC2
195	2.84224e-45	0.734071	0.525	0.272	7.40405e-41	ZNF683+CD8	LDLRAD4
196	5.41204e-44	0.721047	0.607	0.353	1.40984e-39	ZNF683+CD8	GPR65
197	3.89985e-43	0.715227	0.454	0.215	1.01591e-38	ZNF683+CD8	PLEC
198	7.69017e-38	1.12369	0.426	0.213	2.00329e-33	ZNF683+CD8	LMNA
199	1.15476e-26	0.693619	0.995	0.985	3.00816e-22	ZNF683+CD8	FTH1
200	2.79094e-10	0.893984	0.348	0.258	7.27041e-06	ZNF683+CD8	GNLY
201	0	1.36598	0.438	0.004	0	KLRB1+CD8	SLC4A10
202	1.71482e-280	1.35522	0.423	0.008	4.46711e-276	KLRB1+CD8	IL4I1
203	1.90816e-267	1.08353	0.356	0.003	4.97076e-263	KLRB1+CD8	IL23R
204	3.05518e-219	2.1017	0.626	0.059	7.95875e-215	KLRB1+CD8	NCR3
205	5.91356e-167	1.99469	0.509	0.048	1.54048e-162	KLRB1+CD8	TRAV1-2
206	4.83142e-153	2.23552	0.964	0.332	1.25858e-148	KLRB1+CD8	KLRB1
207	4.37978e-150	0.974156	0.267	0.008	1.14093e-145	KLRB1+CD8	RORC
208	1.58224e-130	2.30707	0.406	0.038	4.12173e-126	KLRB1+CD8	CCL20
209	2.70992e-127	1.17354	0.498	0.065	7.05933e-123	KLRB1+CD8	TNFRSF25
210	3.04444e-118	1.15644	0.456	0.056	7.93076e-114	KLRB1+CD8	ZBTB16
211	1.86004e-117	2.54053	0.826	0.27	4.8454e-113	KLRB1+CD8	LTB
212	2.78025e-100	0.957106	0.27	0.02	7.24255e-96	KLRB1+CD8	LST1
213	3.61425e-99	1.25489	0.566	0.113	9.41511e-95	KLRB1+CD8	PHACTR2
214	2.40441e-93	1.21762	0.512	0.091	6.2635e-89	KLRB1+CD8	TMIGD2
215	1.70862e-90	1.87978	0.228	0.015	4.45096e-86	KLRB1+CD8	TRDV2
216	5.09525e-89	1.09002	0.377	0.054	1.32731e-84	KLRB1+CD8	FURIN
217	8.54533e-76	0.810353	0.288	0.034	2.22606e-71	KLRB1+CD8	CTSH
218	2.72677e-74	1.05298	0.53	0.123	7.10325e-70	KLRB1+CD8	PRR5
219	9.34715e-71	1.35409	0.897	0.522	2.43493e-66	KLRB1+CD8	SPOCK2
220	6.95479e-69	1.40323	0.815	0.366	1.81172e-64	KLRB1+CD8	RORA
221	1.84594e-65	1.23437	0.484	0.121	4.80867e-61	KLRB1+CD8	AQP3
222	1.24573e-59	1.02199	0.505	0.134	3.24513e-55	KLRB1+CD8	KLRG1
223	2.33768e-57	0.833659	0.295	0.049	6.08966e-53	KLRB1+CD8	CCR6
224	1.12819e-51	0.801747	0.48	0.134	2.93895e-47	KLRB1+CD8	CERK
225	1.23216e-49	1.10288	0.637	0.251	3.20977e-45	KLRB1+CD8	SNX9
226	2.70351e-47	0.835605	0.438	0.123	7.04264e-43	KLRB1+CD8	DUSP16
227	3.92627e-47	1.20249	0.48	0.155	1.02279e-42	KLRB1+CD8	SATB1
228	3.26352e-42	0.889312	0.509	0.173	8.50147e-38	KLRB1+CD8	IGFLR1
229	3.83982e-39	1.42691	0.623	0.287	1.00027e-34	KLRB1+CD8	CEBPD
230	4.49664e-39	0.804792	0.47	0.159	1.17138e-34	KLRB1+CD8	RAPGEF6
231	7.46279e-39	1.09218	0.911	0.605	1.94406e-34	KLRB1+CD8	ZFP36L1
232	1.51869e-37	1.05501	0.74	0.396	3.95617e-33	KLRB1+CD8	BHLHE40
233	1.23787e-36	0.984271	0.509	0.199	3.22465e-32	KLRB1+CD8	PIM1
234	4.24315e-36	0.886342	0.883	0.591	1.10534e-31	KLRB1+CD8	IL2RG
235	3.51715e-33	0.962102	0.598	0.279	9.16219e-29	KLRB1+CD8	IFNGR1
236	5.00065e-30	0.816415	0.53	0.228	1.30267e-25	KLRB1+CD8	NFKB1
237	1.30601e-29	0.914987	0.655	0.36	3.40215e-25	KLRB1+CD8	EIF4A1
238	3.43642e-29	1.17164	0.295	0.088	8.95188e-25	KLRB1+CD8	CD83
239	1.69308e-27	0.944338	0.278	0.083	4.41048e-23	KLRB1+CD8	TRGV9
240	2.3329e-27	0.823235	0.587	0.29	6.0772e-23	KLRB1+CD8	RGS2
241	2.22723e-26	1.01666	0.637	0.345	5.80193e-22	KLRB1+CD8	NFKBIZ
242	9.40501e-26	0.82817	0.662	0.349	2.45e-21	KLRB1+CD8	ERN1
243	1.36711e-25	0.925905	0.505	0.235	3.56132e-21	KLRB1+CD8	KDM6B
244	5.75883e-22	0.82071	0.74	0.473	1.50018e-17	KLRB1+CD8	DUSP5
245	1.58449e-20	1.0188	0.648	0.379	4.12761e-16	KLRB1+CD8	PHLDA1
246	2.40495e-19	1.25812	0.149	0.036	6.2649e-15	KLRB1+CD8	TRBV6-1
247	7.22278e-19	0.986066	0.833	0.663	1.88153e-14	KLRB1+CD8	NFKBIA
248	2.22633e-16	1.03977	0.217	0.077	5.79959e-12	KLRB1+CD8	GEM
249	8.57662e-13	1.36243	0.178	0.065	2.23421e-08	KLRB1+CD8	TRBV20-1
250	8.14595e-09	0.819599	0.915	0.786	0.000212202	KLRB1+CD8	CD69
251	0	2.80998	0.789	0.011	0	MKI67+CD8	TYMS
252	0	2.31843	0.678	0.02	0	MKI67+CD8	MKI67
253	0	2.096	0.521	0.004	0	MKI67+CD8	UBE2C
254	0	1.66218	0.525	0.008	0	MKI67+CD8	TOP2A
255	0	1.64316	0.64	0.007	0	MKI67+CD8	PCLAF
256	0	1.63733	0.475	0.005	0	MKI67+CD8	ASPM
257	0	1.47989	0.463	0.001	0	MKI67+CD8	RRM2
258	0	1.4118	0.512	0.009	0	MKI67+CD8	TK1
259	0	1.25575	0.558	0.002	0	MKI67+CD8	ZWINT
260	0	1.2493	0.405	0.002	0	MKI67+CD8	CCNB2
261	0	1.23075	0.467	0.001	0	MKI67+CD8	PKMYT1
262	2.80744e-307	1.22307	0.504	0.011	7.31337e-303	MKI67+CD8	CLSPN
263	8.12391e-296	1.56701	0.566	0.02	2.11628e-291	MKI67+CD8	TPX2
264	6.03849e-286	1.19925	0.438	0.007	1.57303e-281	MKI67+CD8	CCNA2
265	2.83297e-277	1.50643	0.384	0.004	7.37989e-273	MKI67+CD8	CDC20
266	1.78066e-264	3.52366	0.955	0.143	4.63863e-260	MKI67+CD8	STMN1
267	1.20358e-256	1.33408	0.529	0.022	3.13533e-252	MKI67+CD8	CDK1
268	2.82329e-250	1.37242	0.496	0.019	7.35468e-246	MKI67+CD8	CDKN3
269	3.07953e-239	1.47623	0.587	0.035	8.02218e-235	MKI67+CD8	CKS1B
270	3.70244e-234	1.71052	0.496	0.022	9.64485e-230	MKI67+CD8	CENPF
271	1.53911e-228	1.6964	0.599	0.04	4.00939e-224	MKI67+CD8	NUSAP1
272	1.47897e-207	1.63409	0.624	0.053	3.85273e-203	MKI67+CD8	MCM7
273	3.67108e-184	1.97838	0.434	0.024	9.56316e-180	MKI67+CD8	HIST1H1B
274	8.74546e-142	1.2736	0.645	0.088	2.27819e-137	MKI67+CD8	CENPM
275	3.95551e-136	1.44275	0.632	0.092	1.03041e-131	MKI67+CD8	MCM5
276	1.23731e-122	1.38111	0.632	0.102	3.22319e-118	MKI67+CD8	PCNA
277	1.44118e-110	2.85748	0.975	0.584	3.75428e-106	MKI67+CD8	TUBA1B
278	2.37862e-105	2.83748	0.909	0.414	6.1963e-101	MKI67+CD8	TUBB
279	6.75279e-105	1.22548	0.657	0.126	1.7591e-100	MKI67+CD8	KIF22
280	4.20514e-104	1.27727	0.702	0.142	1.09544e-99	MKI67+CD8	SMC4
281	1.24595e-103	1.63761	0.413	0.048	3.24569e-99	MKI67+CD8	HIST1H2AI
282	5.0143e-103	2.01679	0.967	0.514	1.30623e-98	MKI67+CD8	HMGN2
283	1.64262e-98	1.36925	1	0.965	4.27903e-94	MKI67+CD8	GAPDH
284	1.84671e-87	1.39101	0.752	0.195	4.81068e-83	MKI67+CD8	PTTG1
285	2.23792e-86	1.43001	0.793	0.241	5.82977e-82	MKI67+CD8	TMPO
286	6.36271e-84	1.742	0.967	0.594	1.65749e-79	MKI67+CD8	H2AFZ
287	3.21288e-83	1.83989	0.959	0.562	8.36956e-79	MKI67+CD8	HMGB2
288	6.49023e-79	1.27923	0.802	0.27	1.6907e-74	MKI67+CD8	RANBP1
289	1.90441e-78	1.5072	0.913	0.509	4.96099e-74	MKI67+CD8	H2AFV
290	1.69842e-77	1.34028	0.967	0.652	4.42438e-73	MKI67+CD8	TPI1
291	3.62813e-77	1.55555	0.802	0.298	9.45128e-73	MKI67+CD8	DUT
292	8.79209e-69	1.18371	0.748	0.223	2.29034e-64	MKI67+CD8	CKS2
293	2.72234e-68	1.37884	0.979	0.809	7.09168e-64	MKI67+CD8	HMGB1
294	1.08238e-65	1.54983	0.917	0.448	2.81961e-61	MKI67+CD8	MT2A
295	3.99096e-65	1.19894	0.884	0.427	1.03965e-60	MKI67+CD8	ANP32B
296	1.31451e-49	1.41801	0.756	0.313	3.42431e-45	MKI67+CD8	HLA-DRA
297	9.88453e-41	1.34914	0.376	0.093	2.57492e-36	MKI67+CD8	CXCL13
298	1.15721e-24	1.62983	0.558	0.259	3.01452e-20	MKI67+CD8	GNLY
299	4.54663e-22	2.24537	0.781	0.579	1.1844e-17	MKI67+CD8	HIST1H4C
300	1.24289e-17	1.31408	0.665	0.411	3.23773e-13	MKI67+CD8	HIST1H1E

## Sheet: supplemental table S6
Supplemental Table S6: The Top 50 DEGs for the myeloid cell types
	p_val	avg_log2FC	pct.1	pct.2	p_val_adj	cluster	gene
1	0	4.77092	0.992	0.591	0	CXCR2+Neu	IFITM2
2	0	3.97739	0.971	0.278	0	CXCR2+Neu	G0S2
3	0	3.78492	0.715	0.154	0	CXCR2+Neu	CSF3R
4	0	3.76718	0.914	0.323	0	CXCR2+Neu	CXCL8
5	0	3.45578	0.689	0.168	0	CXCR2+Neu	IFITM1
6	0	3.31546	0.429	0.007	0	CXCR2+Neu	CMTM2
7	0	3.24026	0.884	0.279	0	CXCR2+Neu	S100A8
8	0	3.1597	0.43	0.015	0	CXCR2+Neu	FCGR3B
9	0	3.11954	0.69	0.247	0	CXCR2+Neu	FPR1
10	0	3.06022	0.907	0.483	0	CXCR2+Neu	NAMPT
11	0	2.83345	0.855	0.457	0	CXCR2+Neu	BCL2A1
12	0	2.66318	0.303	0.003	0	CXCR2+Neu	CXCR2
13	0	2.36333	0.982	0.889	0	CXCR2+Neu	H3F3B
14	0	2.34079	0.911	0.55	0	CXCR2+Neu	SOD2
15	1.54097e-241	2.71513	0.634	0.252	4.01422e-237	CXCR2+Neu	SMIM25
16	5.24731e-239	2.64784	0.795	0.516	1.36693e-234	CXCR2+Neu	PLAUR
17	1.21674e-226	2.37268	0.765	0.53	3.1696e-222	CXCR2+Neu	LITAF
18	2.34338e-225	2.21478	0.774	0.453	6.10451e-221	CXCR2+Neu	ALOX5AP
19	9.28271e-223	2.58224	0.626	0.248	2.41815e-218	CXCR2+Neu	SLC25A37
20	6.25293e-222	2.78406	0.567	0.207	1.62889e-217	CXCR2+Neu	TREM1
21	8.91978e-212	2.86034	0.27	0.032	2.3236e-207	CXCR2+Neu	HCAR3
22	5.05651e-195	2.82051	0.566	0.238	1.31722e-190	CXCR2+Neu	MXD1
23	3.62713e-194	2.83408	0.425	0.11	9.44868e-190	CXCR2+Neu	IL1R2
24	1.32645e-186	3.03594	0.437	0.125	3.45539e-182	CXCR2+Neu	OSM
25	2.10079e-186	4.04708	0.185	0.013	5.47256e-182	CXCR2+Neu	PI3
26	1.33291e-180	2.49558	0.315	0.059	3.47223e-176	CXCR2+Neu	SELL
27	1.08833e-176	3.00358	0.632	0.351	2.83509e-172	CXCR2+Neu	PLEK
28	1.02256e-167	2.54218	0.394	0.109	2.66378e-163	CXCR2+Neu	AQP9
29	4.50978e-167	2.24977	0.332	0.069	1.1748e-162	CXCR2+Neu	TNFAIP6
30	9.73865e-163	2.63599	0.611	0.358	2.53692e-158	CXCR2+Neu	RNF149
31	6.55959e-154	2.41139	0.332	0.079	1.70877e-149	CXCR2+Neu	LUCAT1
32	6.52572e-153	2.41968	0.323	0.075	1.69995e-148	CXCR2+Neu	FPR2
33	2.05883e-152	2.27977	0.141	0.008	5.36326e-148	CXCR2+Neu	PROK2
34	9.83711e-152	2.70558	0.556	0.287	2.56257e-147	CXCR2+Neu	YPEL3
35	1.70835e-134	2.60101	0.516	0.255	4.45026e-130	CXCR2+Neu	IVNS1ABP
36	7.99773e-127	2.71495	0.464	0.209	2.08341e-122	CXCR2+Neu	PHACTR1
37	5.04288e-117	2.5233	0.483	0.245	1.31367e-112	CXCR2+Neu	GCA
38	2.32572e-113	2.63233	0.46	0.222	6.0585e-109	CXCR2+Neu	MNDA
39	1.89829e-107	2.82968	0.467	0.239	4.94504e-103	CXCR2+Neu	PDE4B
40	3.4781e-98	2.26304	0.444	0.22	9.06046e-94	CXCR2+Neu	ISG20
41	9.16033e-95	2.39033	0.512	0.329	2.38627e-90	CXCR2+Neu	ANP32A
42	1.13503e-94	2.43732	0.346	0.135	2.95675e-90	CXCR2+Neu	CPD
43	8.83022e-88	2.19045	0.347	0.143	2.30027e-83	CXCR2+Neu	TRIB1
44	3.19175e-87	2.31234	0.309	0.114	8.31451e-83	CXCR2+Neu	MX2
45	7.74771e-67	2.26347	0.371	0.199	2.01828e-62	CXCR2+Neu	SMCHD1
46	3.06899e-64	2.2895	0.297	0.119	7.99471e-60	CXCR2+Neu	CXCL1
47	9.77419e-55	2.59362	0.36	0.209	2.54618e-50	CXCR2+Neu	TAGAP
48	1.58442e-40	3.37337	0.448	0.32	4.12742e-36	CXCR2+Neu	CCL4L2
49	1.29266e-39	2.29648	0.348	0.211	3.36739e-35	CXCR2+Neu	IL1RN
50	9.8726e-31	2.45187	0.315	0.198	2.57181e-26	CXCR2+Neu	CCL3L1
51	0	7.09759	0.995	0.008	0	CPA3+Mast	TPSAB1
52	0	6.61804	0.986	0.006	0	CPA3+Mast	TPSB2
53	0	6.0065	0.932	0.002	0	CPA3+Mast	CPA3
54	0	5.48342	0.866	0.003	0	CPA3+Mast	TPSD1
55	0	4.52469	0.876	0.004	0	CPA3+Mast	GATA2
56	0	4.32595	0.87	0.005	0	CPA3+Mast	KIT
57	0	4.23696	0.809	0.099	0	CPA3+Mast	CD69
58	0	3.60787	0.785	0.019	0	CPA3+Mast	CLU
59	0	3.26697	0.756	0.023	0	CPA3+Mast	VWA5A
60	0	3.24934	0.54	0.027	0	CPA3+Mast	CSF1
61	0	3.2368	0.747	0.002	0	CPA3+Mast	MS4A2
62	0	3.14265	0.707	0.003	0	CPA3+Mast	HDC
63	0	3.09382	0.755	0.018	0	CPA3+Mast	HPGDS
64	0	3.03714	0.809	0.092	0	CPA3+Mast	LTC4S
65	0	3.00851	0.729	0.139	0	CPA3+Mast	SOCS1
66	0	2.93841	0.7	0.002	0	CPA3+Mast	SLC18A2
67	0	2.84686	0.694	0.002	0	CPA3+Mast	IL1RL1
68	0	2.83324	0.567	0.038	0	CPA3+Mast	HPGD
69	0	2.74992	0.661	0.001	0	CPA3+Mast	RHEX
70	0	2.48305	0.799	0.437	0	CPA3+Mast	JUN
71	0	2.46543	0.827	0.376	0	CPA3+Mast	LMNA
72	0	2.38893	0.412	0.014	0	CPA3+Mast	CAVIN2
73	0	2.35198	0.87	0.516	0	CPA3+Mast	ANXA1
74	0	2.34648	0.626	0.013	0	CPA3+Mast	BACE2
75	0	2.32665	0.9	0.498	0	CPA3+Mast	FOSB
76	0	2.30376	0.591	0.004	0	CPA3+Mast	SLC24A3
77	0	2.27313	0.786	0.222	0	CPA3+Mast	CD9
78	0	2.17235	0.783	0.361	0	CPA3+Mast	NR4A1
79	0	2.13107	0.463	0.004	0	CPA3+Mast	RAB27B
80	0	2.11326	0.539	0.123	0	CPA3+Mast	TSC22D1
81	0	2.10955	0.828	0.369	0	CPA3+Mast	NFKBIZ
82	0	2.09624	0.534	0.002	0	CPA3+Mast	MAOB
83	0	2.08502	0.478	0.003	0	CPA3+Mast	SIGLEC17P
84	0	2.06403	0.538	0.063	0	CPA3+Mast	GALC
85	0	2.05996	0.781	0.328	0	CPA3+Mast	LAPTM4A
86	0	2.04046	0.725	0.285	0	CPA3+Mast	AC020916.1
87	0	1.99619	0.567	0.088	0	CPA3+Mast	SYTL3
88	0	1.97245	0.55	0.087	0	CPA3+Mast	PTGS1
89	0	1.95596	0.697	0.283	0	CPA3+Mast	BHLHE40
90	0	1.92798	0.441	0.004	0	CPA3+Mast	RGS13
91	0	1.91232	0.83	0.524	0	CPA3+Mast	TNFAIP3
92	0	1.89043	0.476	0.001	0	CPA3+Mast	SIGLEC6
93	0	1.86149	0.768	0.367	0	CPA3+Mast	AKAP13
94	0	1.85857	0.488	0.064	0	CPA3+Mast	CCDC92
95	0	1.85529	0.456	0.018	0	CPA3+Mast	TIMP3
96	3.30986e-299	1.94167	0.72	0.295	8.62219e-295	CPA3+Mast	AREG
97	1.12251e-291	1.89402	0.672	0.306	2.92414e-287	CPA3+Mast	MYADM
98	6.45908e-277	1.96728	0.18	0	1.68259e-272	CPA3+Mast	CTSG
99	1.33067e-250	2.58551	0.667	0.345	3.46639e-246	CPA3+Mast	TUBA1A
100	1.67136e-170	2.04378	0.46	0.176	4.35391e-166	CPA3+Mast	EGR1
101	0	4.7784	0.639	0.014	0	LAMP3+DC	CCL22
102	0	4.64774	0.899	0.061	0	LAMP3+DC	FSCN1
103	0	4.22525	0.651	0.012	0	LAMP3+DC	CCL19
104	0	3.85527	0.74	0.021	0	LAMP3+DC	CCR7
105	0	3.65084	0.746	0.041	0	LAMP3+DC	IDO1
106	0	3.01858	0.68	0.034	0	LAMP3+DC	LAMP3
107	0	2.47372	0.627	0.015	0	LAMP3+DC	LAD1
108	2.2115e-197	1.90501	0.385	0.019	5.76096e-193	LAMP3+DC	RAMP1
109	4.16448e-195	2.13047	0.473	0.031	1.08485e-190	LAMP3+DC	TBC1D4
110	1.09681e-188	2.57118	0.491	0.034	2.8572e-184	LAMP3+DC	UBD
111	2.08611e-158	2.52772	0.414	0.029	5.43432e-154	LAMP3+DC	WFDC21P
112	7.44551e-157	2.35536	0.249	0.009	1.93956e-152	LAMP3+DC	CCL17
113	1.76073e-146	2.4803	0.367	0.024	4.58671e-142	LAMP3+DC	CKB
114	4.43724e-133	1.87818	0.574	0.071	1.1559e-128	LAMP3+DC	DAPP1
115	4.51322e-131	3.51887	0.893	0.221	1.17569e-126	LAMP3+DC	MARCKSL1
116	1.3822e-129	3.21589	0.698	0.121	3.60064e-125	LAMP3+DC	EBI3
117	3.09132e-103	2.85962	0.645	0.126	8.05288e-99	LAMP3+DC	DUSP5
118	1.137e-102	2.72472	0.947	0.382	2.96189e-98	LAMP3+DC	LSP1
119	1.03491e-92	1.96033	0.533	0.089	2.69595e-88	LAMP3+DC	KIF2A
120	1.28226e-91	2.00543	0.136	0.004	3.34028e-87	LAMP3+DC	MMP7
121	1.94658e-91	3.85166	0.964	0.61	5.07085e-87	LAMP3+DC	TXN
122	1.69412e-87	2.40827	0.775	0.222	4.41319e-83	LAMP3+DC	PPA1
123	3.34115e-87	1.99474	0.586	0.115	8.70369e-83	LAMP3+DC	MGLL
124	3.14869e-85	2.0681	0.651	0.152	8.20233e-81	LAMP3+DC	GRSF1
125	5.41897e-84	2.88014	0.941	0.486	1.41164e-79	LAMP3+DC	CRIP1
126	3.31315e-81	1.74562	0.544	0.099	8.63076e-77	LAMP3+DC	TRAF1
127	2.13734e-79	2.68268	0.74	0.226	5.56778e-75	LAMP3+DC	BIRC3
128	6.06445e-76	2.13744	0.592	0.136	1.57979e-71	LAMP3+DC	NUB1
129	1.16615e-74	1.77777	1	0.906	3.03782e-70	LAMP3+DC	TMSB10
130	4.13439e-74	1.62844	0.438	0.073	1.07701e-69	LAMP3+DC	KDM2B
131	3.4225e-73	1.64397	0.521	0.105	8.91561e-69	LAMP3+DC	TSPAN33
132	9.96923e-70	1.95886	0.976	0.788	2.59698e-65	LAMP3+DC	ACTG1
133	3.63241e-69	1.86899	0.527	0.107	9.46242e-65	LAMP3+DC	IL32
134	6.1683e-68	2.06174	0.994	0.983	1.60684e-63	LAMP3+DC	ACTB
135	1.47581e-67	2.1323	0.556	0.126	3.84448e-63	LAMP3+DC	CST7
136	1.12313e-66	1.69336	0.444	0.08	2.92576e-62	LAMP3+DC	GADD45A
137	5.27498e-66	1.8607	0.609	0.165	1.37413e-61	LAMP3+DC	RAB9A
138	2.96224e-65	2.2284	0.669	0.209	7.71663e-61	LAMP3+DC	ANXA6
139	3.14145e-57	1.67942	0.988	0.879	8.18348e-53	LAMP3+DC	EEF1A1
140	1.76155e-53	1.70382	0.621	0.198	4.58883e-49	LAMP3+DC	RASSF4
141	2.21046e-52	1.77729	0.55	0.144	5.75824e-48	LAMP3+DC	IL7R
142	1.21424e-48	1.62493	0.515	0.138	3.1631e-44	LAMP3+DC	CD40
143	8.65226e-46	1.61198	0.935	0.674	2.25391e-41	LAMP3+DC	GSTP1
144	1.4793e-45	1.74924	0.834	0.549	3.85358e-41	LAMP3+DC	SEC61B
145	1.4492e-44	1.74779	0.828	0.473	3.77516e-40	LAMP3+DC	TUBB
146	6.15365e-41	1.8028	0.728	0.401	1.60303e-36	LAMP3+DC	SYNGR2
147	2.15757e-38	1.75995	0.621	0.259	5.62048e-34	LAMP3+DC	ALDH2
148	1.8826e-32	1.70888	0.657	0.314	4.90417e-28	LAMP3+DC	TUBA1C
149	3.95327e-29	1.70734	0.728	0.413	1.02983e-24	LAMP3+DC	RPS27L
150	7.68944e-28	1.63215	0.698	0.405	2.0031e-23	LAMP3+DC	ZFAS1
151	0	1.75203	0.399	0.016	0	CD1C+DC	CD1C
152	0	1.34441	0.42	0.043	0	CD1C+DC	PLD4
153	0	1.34305	0.317	0.017	0	CD1C+DC	CD1E
154	1.85653e-298	2.01814	0.484	0.071	4.83627e-294	CD1C+DC	NAPSB
155	2.09518e-279	1.85601	0.983	0.543	5.45796e-275	CD1C+DC	HLA-DPB1
156	1.05349e-252	1.66068	0.527	0.101	2.74435e-248	CD1C+DC	CLEC10A
157	3.61869e-243	1.8208	0.936	0.464	9.4267e-239	CD1C+DC	HLA-DQB1
158	6.42213e-241	1.62976	0.961	0.451	1.67297e-236	CD1C+DC	HLA-DQA1
159	4.82354e-239	1.5603	0.995	0.616	1.25653e-234	CD1C+DC	HLA-DRA
160	2.23233e-237	1.58785	0.975	0.571	5.81521e-233	CD1C+DC	HLA-DPA1
161	1.64244e-220	1.54027	0.67	0.189	4.27857e-216	CD1C+DC	PPA1
162	4.95907e-218	1.13644	0.617	0.148	1.29184e-213	CD1C+DC	JAML
163	8.34988e-211	1.40709	1	0.791	2.17514e-206	CD1C+DC	CD74
164	5.79381e-197	1.60764	0.949	0.613	1.50929e-192	CD1C+DC	HLA-DRB1
165	1.49187e-177	0.910858	0.352	0.057	3.88632e-173	CD1C+DC	PKIB
166	7.87271e-173	1.45563	0.597	0.175	2.05084e-168	CD1C+DC	LGALS2
167	1.56396e-171	0.971581	0.354	0.06	4.07412e-167	CD1C+DC	NRARP
168	3.89628e-168	1.26084	0.769	0.309	1.01498e-163	CD1C+DC	SAMHD1
169	4.1204e-161	1.24098	0.814	0.351	1.07336e-156	CD1C+DC	LSP1
170	5.33983e-155	0.868862	0.251	0.032	1.39103e-150	CD1C+DC	IRF4
171	5.62352e-153	0.883984	0.985	0.839	1.46493e-148	CD1C+DC	RPS19
172	2.17049e-150	0.940718	0.977	0.797	5.65411e-146	CD1C+DC	RPLP0
173	2.61672e-147	1.38023	0.645	0.232	6.81655e-143	CD1C+DC	CPVL
174	1.80025e-146	0.949983	0.987	0.821	4.68965e-142	CD1C+DC	RPS18
175	3.59754e-142	1.01245	0.755	0.318	9.37158e-138	CD1C+DC	CORO1A
176	2.02892e-137	1.48249	0.955	0.775	5.28533e-133	CD1C+DC	CST3
177	2.29499e-136	0.886357	0.982	0.808	5.97845e-132	CD1C+DC	RPL18A
178	6.7666e-135	0.961869	0.978	0.796	1.7627e-130	CD1C+DC	RPS3A
179	4.1929e-134	1.24066	0.915	0.56	1.09225e-129	CD1C+DC	COTL1
180	1.33175e-133	1.34462	0.336	0.07	3.4692e-129	CD1C+DC	FCER1A
181	1.07851e-129	1.06399	0.418	0.106	2.80951e-125	CD1C+DC	CST7
182	1.80804e-129	1.33433	0.856	0.454	4.70993e-125	CD1C+DC	HLA-DRB5
183	4.23839e-129	1.01909	0.318	0.063	1.1041e-124	CD1C+DC	PLAC8
184	5.97411e-128	0.979307	0.944	0.657	1.55626e-123	CD1C+DC	EEF1B2
185	6.7255e-127	0.90871	0.966	0.761	1.75199e-122	CD1C+DC	RPS6
186	4.7964e-124	0.946004	0.824	0.396	1.24946e-119	CD1C+DC	HLA-DMA
187	1.05052e-121	1.34055	0.712	0.333	2.7366e-117	CD1C+DC	GPR183
188	9.44825e-116	0.902899	0.966	0.77	2.46127e-111	CD1C+DC	RPS2
189	4.22378e-111	0.883757	0.605	0.232	1.1003e-106	CD1C+DC	ALDH2
190	2.02553e-110	0.972243	0.915	0.634	5.27651e-106	CD1C+DC	RPL10A
191	1.19141e-109	0.858635	0.971	0.733	3.10362e-105	CD1C+DC	RPL3
192	3.66929e-108	0.922142	0.978	0.773	9.55849e-104	CD1C+DC	ACTG1
193	3.03083e-105	0.958648	0.882	0.58	7.89532e-101	CD1C+DC	RPL4
194	3.73505e-100	0.895568	0.731	0.361	9.7298e-96	CD1C+DC	GDI2
195	1.56298e-95	1.31627	0.566	0.239	4.07155e-91	CD1C+DC	INSIG1
196	6.39331e-73	0.945736	0.497	0.207	1.66546e-68	CD1C+DC	RGCC
197	4.7871e-69	1.94763	0.246	0.067	1.24704e-64	CD1C+DC	S100B
198	4.90589e-65	1.01356	0.696	0.391	1.27798e-60	CD1C+DC	HERPUD1
199	1.45879e-60	0.869539	0.553	0.269	3.80015e-56	CD1C+DC	EIF4A1
200	1.43068e-58	0.89394	0.601	0.316	3.72691e-54	CD1C+DC	EZR
201	0	2.78377	0.887	0.26	0	CCL18+TAM	APOE
202	0	2.64097	0.831	0.213	0	CCL18+TAM	APOC1
203	0	2.25844	0.453	0.067	0	CCL18+TAM	CCL18
204	0	2.08743	0.863	0.244	0	CCL18+TAM	ACP5
205	0	2.05794	0.99	0.552	0	CCL18+TAM	CTSB
206	0	1.84503	0.949	0.38	0	CCL18+TAM	CTSD
207	0	1.84348	0.835	0.245	0	CCL18+TAM	CTSL
208	0	1.74305	0.78	0.214	0	CCL18+TAM	FABP5
209	0	1.699	0.964	0.448	0	CCL18+TAM	CTSZ
210	0	1.69178	0.911	0.296	0	CCL18+TAM	C1QB
211	0	1.61701	0.907	0.299	0	CCL18+TAM	C1QC
212	0	1.5435	0.916	0.316	0	CCL18+TAM	C1QA
213	0	1.52586	0.847	0.27	0	CCL18+TAM	PLD3
214	0	1.47882	0.673	0.101	0	CCL18+TAM	GPNMB
215	0	1.4363	1	0.99	0	CCL18+TAM	FTL
216	0	1.43565	0.667	0.122	0	CCL18+TAM	PLA2G7
217	0	1.40581	0.918	0.423	0	CCL18+TAM	GRN
218	0	1.35479	0.744	0.192	0	CCL18+TAM	LGMN
219	0	1.3396	0.526	0.055	0	CCL18+TAM	TREM2
220	0	1.23296	0.825	0.262	0	CCL18+TAM	TMEM176A
221	0	1.11553	0.837	0.252	0	CCL18+TAM	TIMP2
222	0	1.04227	0.668	0.154	0	CCL18+TAM	LILRB4
223	0	1.01907	0.714	0.188	0	CCL18+TAM	CTSA
224	2.66387e-306	1.14063	0.639	0.151	6.93938e-302	CCL18+TAM	LIPA
225	1.12236e-299	1.42787	0.876	0.369	2.92376e-295	CCL18+TAM	CD68
226	6.14282e-294	1.32319	0.983	0.699	1.60021e-289	CCL18+TAM	PSAP
227	1.47838e-287	1.27611	0.816	0.257	3.85117e-283	CCL18+TAM	TGFBI
228	1.9411e-275	1.394	0.921	0.408	5.05657e-271	CCL18+TAM	ANXA2
229	9.603e-270	1.27455	0.874	0.351	2.50158e-265	CCL18+TAM	CTSC
230	3.13113e-264	2.42959	0.407	0.065	8.15659e-260	CCL18+TAM	MMP12
231	6.64975e-264	1.12665	0.338	0.039	1.73226e-259	CCL18+TAM	NUPR1
232	2.45694e-251	1.01774	0.886	0.358	6.40033e-247	CCL18+TAM	ATOX1
233	1.2339e-248	1.18844	0.838	0.331	3.21432e-244	CCL18+TAM	TMEM176B
234	1.42364e-248	1.14152	0.642	0.172	3.70858e-244	CCL18+TAM	HMOX1
235	8.185e-239	1.32381	0.953	0.567	2.13219e-234	CCL18+TAM	LGALS3
236	2.38173e-231	1.07157	0.917	0.49	6.2044e-227	CCL18+TAM	PRDX1
237	8.61355e-227	1.12499	0.965	0.554	2.24383e-222	CCL18+TAM	CSTB
238	1.43677e-221	1.02968	0.876	0.364	3.74279e-217	CCL18+TAM	HLA-DMA
239	1.10038e-212	1.11803	0.803	0.302	2.86649e-208	CCL18+TAM	CD14
240	1.46308e-209	1.16815	0.896	0.426	3.81132e-205	CCL18+TAM	HLA-DRB5
241	1.67224e-207	1.03534	0.977	0.601	4.35618e-203	CCL18+TAM	LGALS1
242	1.34547e-199	1.39893	0.451	0.106	3.50494e-195	CCL18+TAM	MMP9
243	1.64864e-199	1.09488	0.978	0.591	4.29471e-195	CCL18+TAM	HLA-DRB1
244	5.292e-183	1.00449	1	0.78	1.37857e-178	CCL18+TAM	CD74
245	2.79648e-174	1.02669	0.913	0.449	7.28483e-170	CCL18+TAM	LYZ
246	1.99969e-152	1.0449	0.413	0.11	5.20919e-148	CCL18+TAM	IL7R
247	4.38598e-152	2.06682	0.253	0.043	1.14255e-147	CCL18+TAM	FN1
248	9.80325e-110	1.01745	0.194	0.034	2.55375e-105	CCL18+TAM	CXCL9
249	2.16797e-72	1.24421	0.214	0.06	5.64757e-68	CCL18+TAM	CCL2
250	2.33444e-54	1.14823	0.266	0.104	6.08121e-50	CCL18+TAM	IFI27
251	0	3.47404	0.77	0.166	0	FOLR2+TAM	RNASE1
252	0	3.15385	0.619	0.078	0	FOLR2+TAM	F13A1
253	0	2.84717	0.919	0.169	0	FOLR2+TAM	SELENOP
254	0	2.84187	0.802	0.207	0	FOLR2+TAM	STAB1
255	0	2.43474	0.616	0.089	0	FOLR2+TAM	FOLR2
256	0	2.24981	0.297	0.013	0	FOLR2+TAM	LYVE1
257	0	1.97127	0.979	0.342	0	FOLR2+TAM	C1QA
258	0	1.88661	0.963	0.324	0	FOLR2+TAM	C1QB
259	7.29311e-284	2.32336	0.624	0.133	1.89985e-279	FOLR2+TAM	PLTP
260	3.45523e-275	1.63348	0.948	0.328	9.00089e-271	FOLR2+TAM	C1QC
261	5.57377e-268	1.95423	0.74	0.22	1.45197e-263	FOLR2+TAM	DAB2
262	3.36371e-257	2.56835	0.622	0.155	8.76247e-253	FOLR2+TAM	PDK4
263	5.61967e-232	1.84007	0.832	0.359	1.46392e-227	FOLR2+TAM	MS4A7
264	8.98375e-230	1.62871	0.866	0.361	2.34027e-225	FOLR2+TAM	MS4A6A
265	1.46764e-226	1.83438	0.712	0.225	3.8232e-222	FOLR2+TAM	LGMN
266	9.92094e-218	1.57482	0.424	0.073	2.5844e-213	FOLR2+TAM	LILRB5
267	1.01681e-215	1.9846	0.59	0.159	2.64879e-211	FOLR2+TAM	MRC1
268	8.28406e-215	1.89459	0.643	0.193	2.158e-210	FOLR2+TAM	MS4A4A
269	1.45837e-213	1.65397	0.645	0.178	3.79905e-209	FOLR2+TAM	SLC40A1
270	1.04073e-201	1.6316	0.872	0.437	2.71109e-197	FOLR2+TAM	FCGRT
271	8.93902e-197	1.68428	0.554	0.145	2.32861e-192	FOLR2+TAM	GGTA1P
272	5.6462e-187	1.27087	0.987	0.772	1.47083e-182	FOLR2+TAM	CST3
273	1.85826e-182	1.45452	0.562	0.153	4.84076e-178	FOLR2+TAM	A2M
274	1.42606e-181	1.43949	0.446	0.099	3.71488e-177	FOLR2+TAM	MAF
275	1.64512e-180	1.90972	0.666	0.243	4.28554e-176	FOLR2+TAM	CD163
276	1.07309e-169	1.45833	0.542	0.159	2.79541e-165	FOLR2+TAM	SLCO2B1
277	3.72409e-167	1.66017	0.707	0.279	9.70125e-163	FOLR2+TAM	ARL4C
278	3.62472e-164	1.33647	0.374	0.075	9.44238e-160	FOLR2+TAM	SIGLEC1
279	1.14977e-156	1.31327	0.454	0.115	2.99515e-152	FOLR2+TAM	GPR34
280	1.97135e-147	1.24722	0.315	0.056	5.13538e-143	FOLR2+TAM	CD163L1
281	4.20777e-142	1.61861	0.694	0.303	1.09612e-137	FOLR2+TAM	FGL2
282	1.16431e-141	1.50032	0.671	0.28	3.03304e-137	FOLR2+TAM	MAFB
283	1.27082e-137	1.71972	0.671	0.3	3.3105e-133	FOLR2+TAM	RHOB
284	8.91833e-136	1.16406	0.476	0.14	2.32322e-131	FOLR2+TAM	VSIG4
285	3.1946e-128	1.31827	0.448	0.136	8.32194e-124	FOLR2+TAM	AP2A2
286	1.06992e-124	1.21002	0.359	0.089	2.78715e-120	FOLR2+TAM	MERTK
287	7.14237e-116	1.5723	0.62	0.266	1.86059e-111	FOLR2+TAM	CFD
288	8.28634e-111	1.55958	0.661	0.331	2.15859e-106	FOLR2+TAM	ATF3
289	1.33122e-109	1.17813	0.556	0.228	3.46783e-105	FOLR2+TAM	CSF1R
290	2.38835e-108	1.35038	0.635	0.301	6.22166e-104	FOLR2+TAM	BLVRB
291	4.73612e-101	1.14376	0.734	0.392	1.23376e-96	FOLR2+TAM	CTSC
292	3.7007e-87	1.19172	0.198	0.036	9.64032e-83	FOLR2+TAM	EGR2
293	1.77377e-78	1.13203	0.733	0.462	4.62068e-74	FOLR2+TAM	GADD45B
294	2.24883e-74	1.18057	0.62	0.343	5.85821e-70	FOLR2+TAM	GPR183
295	1.18205e-71	1.29486	0.554	0.29	3.07924e-67	FOLR2+TAM	KLF4
296	1.89062e-65	1.22108	0.622	0.361	4.92505e-61	FOLR2+TAM	KLF2
297	1.52584e-60	1.21332	0.164	0.035	3.97481e-56	FOLR2+TAM	TTN
298	2.33183e-49	1.53193	0.219	0.068	6.07442e-45	FOLR2+TAM	CCL2
299	4.84832e-45	1.37413	0.275	0.105	1.26299e-40	FOLR2+TAM	CCL18
300	1.59615e-36	1.14008	0.335	0.169	4.15796e-32	FOLR2+TAM	TFRC
301	3.97351e-291	1.83249	0.854	0.314	1.0351e-286	SLC40A1+TAM	C1QC
302	3.21258e-250	1.58063	0.846	0.334	8.36876e-246	SLC40A1+TAM	C1QA
303	4.25574e-238	1.56533	0.821	0.317	1.10862e-233	SLC40A1+TAM	C1QB
304	2.76572e-229	1.17971	0.99	0.95	7.2047e-225	SLC40A1+TAM	TMSB4X
305	7.28391e-220	1.22324	0.998	0.991	1.89746e-215	SLC40A1+TAM	FTL
306	2.59489e-182	1.77047	0.566	0.188	6.7597e-178	SLC40A1+TAM	SELENOP
307	7.50039e-161	1.35826	0.876	0.568	1.95385e-156	SLC40A1+TAM	HLA-DPA1
308	3.60305e-159	1.22886	0.862	0.543	9.38595e-155	SLC40A1+TAM	HLA-DPB1
309	4.42391e-151	1.14597	0.983	0.785	1.15243e-146	SLC40A1+TAM	CD74
310	9.61122e-130	1.06336	0.917	0.612	2.50372e-125	SLC40A1+TAM	HLA-DRA
311	1.46936e-83	1.11056	0.703	0.468	3.82768e-79	SLC40A1+TAM	HLA-DQA1
312	5.9666e-78	1.43864	0.68	0.59	1.5543e-73	SLC40A1+TAM	TUBA1B
313	1.21897e-76	1.65774	0.279	0.097	3.17541e-72	SLC40A1+TAM	DNASE1L3
314	1.2701e-71	1.75177	0.391	0.195	3.30861e-67	SLC40A1+TAM	SLC40A1
315	4.96283e-68	1.1199	0.578	0.38	1.29282e-63	SLC40A1+TAM	MS4A6A
316	6.14498e-65	1.09564	0.547	0.318	1.60077e-60	SLC40A1+TAM	APOE
317	1.96079e-60	0.997818	0.712	0.656	5.10786e-56	SLC40A1+TAM	NPC2
318	3.72472e-54	1.15975	0.458	0.275	9.70289e-50	SLC40A1+TAM	APOC1
319	2.57828e-53	1.22917	0.652	0.492	6.71642e-49	SLC40A1+TAM	LYZ
320	1.80062e-52	0.969872	0.73	0.715	4.69062e-48	SLC40A1+TAM	YBX1
321	2.07334e-48	0.972561	0.63	0.489	5.40105e-44	SLC40A1+TAM	HLA-DQB1
322	2.10349e-42	1.25898	0.531	0.425	5.4796e-38	SLC40A1+TAM	CD68
323	7.76554e-42	1.19919	0.521	0.408	2.02292e-37	SLC40A1+TAM	CTSC
324	1.37593e-41	1.01742	0.536	0.42	3.58429e-37	SLC40A1+TAM	HLA-DMA
325	1.26346e-40	1.18262	0.497	0.387	3.29132e-36	SLC40A1+TAM	TMEM176B
326	3.97858e-39	1.16586	0.578	0.545	1.03642e-34	SLC40A1+TAM	PRDX1
327	1.05137e-37	1.396	0.167	0.064	2.73882e-33	SLC40A1+TAM	CCL24
328	7.82943e-33	1.09756	0.435	0.326	2.03957e-28	SLC40A1+TAM	TMEM176A
329	4.38068e-27	1.59537	0.344	0.238	1.14117e-22	SLC40A1+TAM	IGKV1-5
330	8.12211e-26	0.956876	0.547	0.55	2.11581e-21	SLC40A1+TAM	VAMP8
331	1.84015e-23	1.18096	0.159	0.075	4.79358e-19	SLC40A1+TAM	IGHV4-34
332	2.32757e-23	1.11659	0.197	0.1	6.06331e-19	SLC40A1+TAM	MMP12
333	5.7079e-22	1.33103	0.341	0.248	1.48691e-17	SLC40A1+TAM	JCHAIN
334	1.07962e-20	1.00972	0.513	0.529	2.81241e-16	SLC40A1+TAM	SLC25A5
335	5.61085e-20	1.03767	0.157	0.082	1.46163e-15	SLC40A1+TAM	ADAMDEC1
336	3.92264e-19	1.2925	0.269	0.18	1.02185e-14	SLC40A1+TAM	IGLV2-14
337	1.47989e-16	1.09764	0.247	0.172	3.85512e-12	SLC40A1+TAM	GGTA1P
338	9.25241e-16	1.02596	0.339	0.273	2.41025e-11	SLC40A1+TAM	IGKV3-20
339	5.6048e-14	1.06276	0.397	0.369	1.46005e-09	SLC40A1+TAM	YWHAH
340	1.90948e-12	0.993466	0.378	0.346	4.97419e-08	SLC40A1+TAM	PLD3
341	7.92281e-12	1.27964	0.178	0.114	2.06389e-07	SLC40A1+TAM	MT1G
342	2.06148e-11	1.31923	0.26	0.212	5.37016e-07	SLC40A1+TAM	LIPA
343	6.0346e-11	1.0071	0.412	0.42	1.57201e-06	SLC40A1+TAM	UCP2
344	8.18532e-09	1.82072	0.204	0.153	0.000213227	SLC40A1+TAM	IGLV1-40
345	2.06546e-07	1.92595	0.129	0.087	0.00538053	SLC40A1+TAM	IGLV1-51
346	2.38751e-07	1.29502	0.185	0.14	0.00621947	SLC40A1+TAM	IGKV3-11
347	7.5956e-06	0.958453	0.346	0.367	0.197865	SLC40A1+TAM	AKR1A1
348	1.59796e-05	1.00722	0.308	0.289	0.416268	SLC40A1+TAM	FABP5
349	3.65718e-05	1.36449	0.147	0.113	0.952694	SLC40A1+TAM	IGLV2-23
350	0.00297376	1.57321	0.116	0.093	1	SLC40A1+TAM	PGC
351	0	3.44202	0.929	0.57	0	VEGFA+Mono	TIMP1
352	0	2.95198	0.401	0.039	0	VEGFA+Mono	CCL20
353	0	2.53812	0.578	0.048	0	VEGFA+Mono	VCAN
354	0	2.41719	0.594	0.153	0	VEGFA+Mono	THBS1
355	0	2.41561	0.54	0.071	0	VEGFA+Mono	EREG
356	0	2.3927	0.676	0.175	0	VEGFA+Mono	IL1B
357	0	2.03522	0.448	0.042	0	VEGFA+Mono	FCN1
358	0	1.96651	0.7	0.263	0	VEGFA+Mono	C15orf48
359	0	1.81879	0.82	0.332	0	VEGFA+Mono	S100A9
360	0	1.78121	0.689	0.221	0	VEGFA+Mono	UPP1
361	0	1.75306	0.708	0.155	0	VEGFA+Mono	SLC11A1
362	0	1.65868	0.942	0.59	0	VEGFA+Mono	S100A10
363	0	1.64658	0.403	0.041	0	VEGFA+Mono	CD300E
364	0	1.59928	0.395	0.041	0	VEGFA+Mono	S100A12
365	0	1.55032	0.565	0.14	0	VEGFA+Mono	IL1RN
366	0	1.38114	0.902	0.512	0	VEGFA+Mono	SOD2
367	0	1.26791	0.348	0.035	0	VEGFA+Mono	MCEMP1
368	0	1.2263	0.681	0.191	0	VEGFA+Mono	SLC25A37
369	0	1.20616	0.797	0.233	0	VEGFA+Mono	S100A8
370	5.75027e-278	1.15183	0.999	0.998	1.49795e-273	VEGFA+Mono	FTH1
371	7.8723e-274	1.38583	0.967	0.827	2.05073e-269	VEGFA+Mono	GAPDH
372	1.27456e-261	3.8143	0.283	0.032	3.32022e-257	VEGFA+Mono	CXCL5
373	6.14561e-248	2.18462	0.573	0.199	1.60093e-243	VEGFA+Mono	CXCL2
374	2.2243e-238	2.84428	0.464	0.134	5.79431e-234	VEGFA+Mono	CXCL3
375	2.1883e-236	1.46145	0.536	0.18	5.70052e-232	VEGFA+Mono	NLRP3
376	1.74222e-231	1.29922	0.49	0.15	4.53849e-227	VEGFA+Mono	ANPEP
377	4.34243e-228	3.27728	0.763	0.451	1.1312e-223	VEGFA+Mono	MT2A
378	9.61019e-227	1.58568	0.874	0.616	2.50345e-222	VEGFA+Mono	MIF
379	5.14788e-225	1.23042	0.84	0.529	1.34102e-220	VEGFA+Mono	ANXA5
380	8.71828e-222	1.17732	0.601	0.244	2.27111e-217	VEGFA+Mono	TNFRSF1B
381	1.02416e-198	1.23465	0.593	0.263	2.66793e-194	VEGFA+Mono	FLNA
382	3.38628e-197	1.26589	0.711	0.391	8.82125e-193	VEGFA+Mono	LDHA
383	3.90015e-197	1.27401	0.228	0.026	1.01599e-192	VEGFA+Mono	APOBEC3A
384	9.47131e-174	1.1165	0.449	0.165	2.46728e-169	VEGFA+Mono	ATP13A3
385	1.9569e-167	1.20302	0.221	0.034	5.09771e-163	VEGFA+Mono	RETN
386	1.19738e-161	1.19066	0.483	0.196	3.11918e-157	VEGFA+Mono	SERPINB9
387	6.84441e-155	1.11975	0.683	0.4	1.78297e-150	VEGFA+Mono	SEC61G
388	4.87809e-146	1.18017	0.583	0.327	1.27074e-141	VEGFA+Mono	STXBP2
389	1.86022e-141	1.118	0.163	0.019	4.84588e-137	VEGFA+Mono	SLAMF9
390	3.954e-124	2.38869	0.256	0.067	1.03002e-119	VEGFA+Mono	SPP1
391	9.21491e-116	2.57129	0.115	0.009	2.40048e-111	VEGFA+Mono	PPBP
392	7.04409e-109	1.16884	0.283	0.094	1.83499e-104	VEGFA+Mono	SLC39A8
393	5.68538e-97	1.15719	0.382	0.184	1.48104e-92	VEGFA+Mono	C1orf122
394	2.93185e-95	1.13189	0.784	0.566	7.63747e-91	VEGFA+Mono	CSTB
395	8.64978e-93	1.616	0.448	0.224	2.25327e-88	VEGFA+Mono	CCL3
396	2.84546e-89	1.67889	0.285	0.107	7.41243e-85	VEGFA+Mono	MT1E
397	3.84207e-73	1.52739	0.3	0.136	1.00086e-68	VEGFA+Mono	MT1F
398	1.00887e-72	2.01477	0.409	0.222	2.62811e-68	VEGFA+Mono	MT1X
399	5.6339e-63	1.12774	0.35	0.176	1.46763e-58	VEGFA+Mono	CCL3L1
400	4.54404e-35	1.9132	0.204	0.101	1.18372e-30	VEGFA+Mono	MT1G

## Sheet: supplemental table S7
Supplemental Table S7: The Top 50 DEGs for the CAF cell types
	p_val	avg_log2FC	pct.1	pct.2	p_val_adj	cluster	gene
1	0	3.55025	0.525	0.007	0	iCAF	CXCL5
2	0	2.27891	0.379	0.006	0	iCAF	IL24
3	0	1.41416	0.396	0.011	0	iCAF	STC1
4	5.45966e-278	1.82278	0.462	0.022	1.42224e-273	iCAF	C15orf48
5	1.67737e-271	1.46306	0.633	0.051	4.36954e-267	iCAF	TMEM132A
6	1.85724e-256	3.04857	0.783	0.098	4.83812e-252	iCAF	COL7A1
7	1.54522e-244	4.53521	0.483	0.03	4.02529e-240	iCAF	MMP3
8	5.07462e-242	2.88558	0.642	0.059	1.32194e-237	iCAF	CXCL8
9	8.18862e-239	1.93148	0.662	0.069	2.13314e-234	iCAF	SLC16A3
10	6.85919e-238	4.03526	0.583	0.05	1.78682e-233	iCAF	MMP1
11	6.59561e-213	1.6515	0.55	0.05	1.71816e-208	iCAF	CA12
12	1.5573e-207	1.49114	0.342	0.016	4.05676e-203	iCAF	CEMIP
13	3.5144e-206	1.86189	0.196	0.002	9.15502e-202	iCAF	CSF3
14	1.07494e-190	2.25933	0.425	0.031	2.80022e-186	iCAF	CXCL6
15	1.73977e-184	3.14036	0.637	0.082	4.5321e-180	iCAF	CHI3L1
16	1.1249e-151	1.57788	0.429	0.041	2.93036e-147	iCAF	IL7R
17	3.31103e-147	1.64005	0.288	0.017	8.62523e-143	iCAF	PI15
18	1.25503e-143	2.28683	0.3	0.019	3.26935e-139	iCAF	SAA1
19	4.4114e-127	1.61275	0.475	0.061	1.14917e-122	iCAF	MT1F
20	2.92384e-123	1.88193	0.725	0.165	7.61661e-119	iCAF	TMEM158
21	1.21987e-105	2.36866	1	0.993	3.17777e-101	iCAF	FTH1
22	8.52497e-102	1.62537	0.733	0.212	2.22076e-97	iCAF	CD82
23	7.86309e-94	1.90859	0.992	0.928	2.04833e-89	iCAF	GAPDH
24	1.46155e-93	2.95834	0.654	0.166	3.80735e-89	iCAF	CXCL1
25	2.51457e-91	1.74667	0.975	0.857	6.55046e-87	iCAF	MIF
26	4.6754e-88	1.53238	0.15	0.007	1.21794e-83	iCAF	MMP10
27	5.04962e-88	1.93602	0.542	0.115	1.31543e-83	iCAF	G0S2
28	1.81436e-87	1.7846	0.433	0.072	4.7264e-83	iCAF	CXCL3
29	6.18816e-87	1.54392	0.562	0.123	1.61202e-82	iCAF	TNC
30	9.77202e-87	2.63136	0.983	0.772	2.54561e-82	iCAF	MT2A
31	9.66361e-86	2.10885	0.817	0.357	2.51737e-81	iCAF	COL12A1
32	1.7087e-78	1.83493	0.825	0.407	4.45116e-74	iCAF	ENO1
33	2.94444e-78	1.96372	0.942	0.599	7.67026e-74	iCAF	SOD2
34	1.65547e-71	1.79119	0.708	0.247	4.3125e-67	iCAF	ADM
35	1.38571e-67	1.45926	0.875	0.555	3.60978e-63	iCAF	PKM
36	5.08174e-67	1.68595	0.9	0.697	1.32379e-62	iCAF	TPI1
37	1.25773e-65	1.71867	0.771	0.322	3.27638e-61	iCAF	TGFBI
38	4.47959e-63	1.50731	0.787	0.376	1.16693e-58	iCAF	RAB31
39	3.34826e-62	1.49065	0.558	0.167	8.72223e-58	iCAF	TNFAIP6
40	2.77493e-61	1.5997	0.579	0.188	7.22869e-57	iCAF	ACSL4
41	4.63243e-61	2.16959	0.667	0.251	1.20675e-56	iCAF	PLAU
42	1.34745e-60	1.46031	0.767	0.368	3.5101e-56	iCAF	HIF1A
43	1.87004e-57	1.7054	0.954	0.743	4.87145e-53	iCAF	COL3A1
44	2.6744e-56	2.06075	0.571	0.181	6.9668e-52	iCAF	ANGPTL4
45	1.06033e-53	2.0084	0.871	0.553	2.76215e-49	iCAF	MT1E
46	1.67921e-47	1.96203	0.758	0.432	4.37434e-43	iCAF	DDIT4
47	1.94353e-45	1.70412	0.942	0.767	5.06289e-41	iCAF	COL1A1
48	1.57636e-42	1.88698	0.825	0.472	4.10641e-38	iCAF	MT1X
49	1.62433e-39	1.44898	0.162	0.022	4.23139e-35	iCAF	S100A8
50	9.82694e-35	1.41351	0.729	0.441	2.55992e-30	iCAF	PGK1
51	0	3.42319	0.69	0.182	0	POSTN+mCAF	POSTN
52	0	2.638	0.946	0.279	0	POSTN+mCAF	CXCL14
53	0	2.31082	0.477	0.022	0	POSTN+mCAF	ENHO
54	0	1.67631	0.397	0.012	0	POSTN+mCAF	NSG1
55	0	1.41055	0.916	0.643	0	POSTN+mCAF	TMEM176B
56	0	1.29608	0.871	0.61	0	POSTN+mCAF	TMEM176A
57	5.6348e-295	1.42263	0.392	0.026	1.46787e-290	POSTN+mCAF	WNT4
58	7.8404e-295	1.46953	0.38	0.02	2.04242e-290	POSTN+mCAF	HSD17B2
59	5.24386e-284	1.19278	0.98	0.883	1.36602e-279	POSTN+mCAF	CEBPD
60	1.21872e-267	1.42883	0.397	0.051	3.17478e-263	POSTN+mCAF	PDGFD
61	7.90795e-263	1.42411	0.457	0.093	2.06002e-258	POSTN+mCAF	EMID1
62	4.43079e-261	1.73611	0.708	0.377	1.15422e-256	POSTN+mCAF	CTSC
63	2.0251e-241	1.62596	0.565	0.181	5.2754e-237	POSTN+mCAF	TM4SF1
64	9.54237e-228	2.01695	0.578	0.278	2.48579e-223	POSTN+mCAF	PLAT
65	7.01955e-221	1.19165	0.372	0.056	1.82859e-216	POSTN+mCAF	TRPA1
66	1.84955e-219	1.41781	0.638	0.356	4.81809e-215	POSTN+mCAF	RGS10
67	5.86566e-217	1.21505	0.583	0.253	1.52801e-212	POSTN+mCAF	RBP1
68	1.75811e-205	1.87467	0.468	0.134	4.57987e-201	POSTN+mCAF	CCL11
69	1.29495e-202	1.29576	0.918	0.801	3.37335e-198	POSTN+mCAF	NFKBIA
70	1.32779e-201	1.12051	0.378	0.077	3.45889e-197	POSTN+mCAF	PTGER2
71	5.7242e-197	1.75303	0.642	0.409	1.49115e-192	POSTN+mCAF	PDGFRA
72	1.42169e-195	1.12602	0.289	0.023	3.7035e-191	POSTN+mCAF	HAPLN1
73	9.35765e-192	2.43696	0.574	0.263	2.43767e-187	POSTN+mCAF	CCL2
74	3.84281e-190	1.7276	0.399	0.102	1.00105e-185	POSTN+mCAF	AGT
75	5.36944e-190	1.43589	0.236	0.002	1.39874e-185	POSTN+mCAF	VSTM2A
76	9.23905e-190	1.10372	0.575	0.254	2.40677e-185	POSTN+mCAF	EDIL3
77	3.11677e-182	1.94609	0.521	0.255	8.1192e-178	POSTN+mCAF	F3
78	8.82454e-182	1.07497	0.294	0.037	2.29879e-177	POSTN+mCAF	DMKN
79	8.03398e-167	1.12908	0.732	0.642	2.09285e-162	POSTN+mCAF	PDLIM1
80	1.2172e-156	1.20454	0.404	0.134	3.1708e-152	POSTN+mCAF	BMP2
81	3.41232e-154	1.19025	0.619	0.387	8.8891e-150	POSTN+mCAF	LSP1
82	6.78498e-154	1.07989	0.296	0.056	1.76749e-149	POSTN+mCAF	TSPAN12
83	2.92725e-144	1.17473	0.668	0.51	7.62548e-140	POSTN+mCAF	PLPP1
84	3.93799e-138	1.23013	0.726	0.538	1.02585e-133	POSTN+mCAF	TCF21
85	7.76573e-138	1.11722	0.5	0.257	2.02297e-133	POSTN+mCAF	ETS2
86	5.27648e-136	1.24929	0.483	0.252	1.37452e-131	POSTN+mCAF	BMP4
87	2.45845e-108	1.2691	0.436	0.218	6.40426e-104	POSTN+mCAF	TCIM
88	2.25759e-106	1.2074	0.727	0.581	5.88102e-102	POSTN+mCAF	GEM
89	8.16231e-105	1.41568	0.558	0.338	2.12628e-100	POSTN+mCAF	APOE
90	1.35415e-96	1.04319	0.683	0.513	3.52757e-92	POSTN+mCAF	PHLDA1
91	6.10933e-95	1.33342	0.361	0.159	1.59148e-90	POSTN+mCAF	GADD45G
92	3.65491e-81	1.19866	0.414	0.225	9.52103e-77	POSTN+mCAF	IGLV6-57
93	1.74985e-77	1.16149	0.597	0.485	4.55835e-73	POSTN+mCAF	SOCS3
94	2.58344e-74	1.17209	0.444	0.286	6.72987e-70	POSTN+mCAF	MMP19
95	3.37711e-67	1.53133	0.34	0.174	8.79737e-63	POSTN+mCAF	IGLV1-44
96	4.35934e-66	1.17642	0.228	0.084	1.13561e-61	POSTN+mCAF	DEFB1
97	3.6846e-48	1.05809	0.476	0.355	9.59839e-44	POSTN+mCAF	IRF1
98	1.2491e-37	1.3179	0.599	0.579	3.25391e-33	POSTN+mCAF	CTGF
99	1.11754e-36	1.17344	0.519	0.428	2.91119e-32	POSTN+mCAF	IER3
100	5.06868e-22	1.2467	0.167	0.092	1.32039e-17	POSTN+mCAF	UBD
101	1.44153e-290	1.07263	0.398	0.017	3.75518e-286	CST1+mCAF	COL10A1
102	8.57814e-286	1.11544	0.347	0.012	2.23461e-281	CST1+mCAF	GJB2
103	1.07977e-279	3.88825	0.736	0.098	2.81281e-275	CST1+mCAF	SFRP4
104	1.42589e-249	1.08506	0.459	0.032	3.71444e-245	CST1+mCAF	FNDC1
105	1.50889e-227	2.79012	0.827	0.176	3.93066e-223	CST1+mCAF	CTHRC1
106	1.06412e-212	3.51282	0.483	0.046	2.77204e-208	CST1+mCAF	CST1
107	2.89733e-203	1.39575	0.632	0.089	7.54755e-199	CST1+mCAF	INHBA
108	8.94187e-189	1.64452	0.559	0.073	2.32936e-184	CST1+mCAF	HOPX
109	1.501e-180	1.97501	0.757	0.166	3.91011e-176	CST1+mCAF	COL8A1
110	3.18664e-178	2.15551	0.778	0.189	8.30119e-174	CST1+mCAF	SULF1
111	6.29244e-153	1.69546	0.717	0.162	1.63918e-148	CST1+mCAF	ASPN
112	1.75425e-145	1.59888	0.723	0.183	4.56983e-141	CST1+mCAF	THBS2
113	4.1307e-137	1.44939	0.584	0.115	1.07605e-132	CST1+mCAF	ITGBL1
114	2.93456e-135	1.42049	0.574	0.105	7.64453e-131	CST1+mCAF	GREM1
115	3.71755e-124	1.94215	0.906	0.427	9.68421e-120	CST1+mCAF	BGN
116	5.7069e-109	1.46046	0.802	0.287	1.48665e-104	CST1+mCAF	MFAP2
117	5.54988e-102	1.31847	0.72	0.242	1.44574e-97	CST1+mCAF	PHLDA3
118	7.72935e-88	1.18426	0.626	0.188	2.01349e-83	CST1+mCAF	HSPH1
119	7.12619e-87	1.28205	0.888	0.431	1.85637e-82	CST1+mCAF	THY1
120	1.19822e-86	1.03988	0.702	0.248	3.12137e-82	CST1+mCAF	CHPF
121	8.76535e-84	1.4307	0.264	0.035	2.28337e-79	CST1+mCAF	CCL26
122	3.91093e-80	1.4107	0.802	0.369	1.0188e-75	CST1+mCAF	RAB31
123	6.40538e-80	1.57508	0.833	0.44	1.6686e-75	CST1+mCAF	SERPINH1
124	1.05122e-78	1.59472	0.86	0.424	2.73842e-74	CST1+mCAF	FN1
125	7.83791e-78	1.20296	0.842	0.381	2.04178e-73	CST1+mCAF	IL32
126	5.9632e-72	1.35921	0.799	0.397	1.55341e-67	CST1+mCAF	ISLR
127	9.06663e-70	1.70048	0.96	0.764	2.36186e-65	CST1+mCAF	COL1A1
128	2.9034e-68	1.22998	0.976	0.821	7.56336e-64	CST1+mCAF	HSPB1
129	5.65811e-67	1.1112	0.62	0.224	1.47394e-62	CST1+mCAF	SERPINE2
130	9.94655e-67	1.24853	0.562	0.184	2.59108e-62	CST1+mCAF	HTRA3
131	9.07507e-66	1.00061	0.848	0.438	2.36406e-61	CST1+mCAF	PDLIM3
132	4.8056e-64	1.48221	0.988	0.906	1.25186e-59	CST1+mCAF	TIMP1
133	4.88814e-64	1.67304	0.292	0.055	1.27336e-59	CST1+mCAF	HSPA6
134	3.0919e-60	1.11612	0.83	0.491	8.05439e-56	CST1+mCAF	MXRA8
135	1.80657e-56	1.32622	0.471	0.141	4.70611e-52	CST1+mCAF	RGS16
136	3.73953e-55	1.11916	0.939	0.778	9.74148e-51	CST1+mCAF	SPARC
137	7.33811e-53	1.1938	0.289	0.063	1.91158e-48	CST1+mCAF	CRABP2
138	3.22329e-49	1.42984	0.799	0.495	8.39666e-45	CST1+mCAF	HSPA1B
139	8.53785e-48	1.10161	0.146	0.019	2.22411e-43	CST1+mCAF	HSPA7
140	3.41887e-46	1.37703	0.884	0.648	8.90616e-42	CST1+mCAF	HSPA1A
141	8.17957e-45	1.05033	0.951	0.805	2.13078e-40	CST1+mCAF	COL1A2
142	5.2878e-42	1.39759	0.836	0.589	1.37747e-37	CST1+mCAF	DNAJB1
143	7.23111e-42	0.998223	0.881	0.624	1.8837e-37	CST1+mCAF	SPON2
144	9.56369e-39	1.00883	0.638	0.306	2.49134e-34	CST1+mCAF	TNFAIP3
145	1.11154e-37	1.01542	0.675	0.359	2.89556e-33	CST1+mCAF	BAG3
146	4.47274e-36	1.08085	0.79	0.509	1.16515e-31	CST1+mCAF	HSPA5
147	1.8855e-35	1.38403	0.587	0.266	4.91174e-31	CST1+mCAF	IGFBP3
148	4.52086e-28	1.09458	0.912	0.76	1.17768e-23	CST1+mCAF	HSP90AA1
149	2.74225e-24	1.14049	0.796	0.516	7.14357e-20	CST1+mCAF	TIMP3
150	0.000826035	1.97451	0.228	0.286	1	CST1+mCAF	IGKV4-1
151	0	4.75747	0.895	0.087	0	SFRP1+mCAF	SFRP2
152	0	4.55226	0.476	0.026	0	SFRP1+mCAF	PLA2G2A
153	0	4.0232	0.978	0.409	0	SFRP1+mCAF	MGP
154	0	3.96628	0.508	0.002	0	SFRP1+mCAF	MYOC
155	0	3.94655	0.835	0.138	0	SFRP1+mCAF	CLU
156	0	3.8872	0.67	0.008	0	SFRP1+mCAF	PI16
157	0	3.74159	0.803	0.059	0	SFRP1+mCAF	SFRP1
158	0	3.66934	0.952	0.728	0	SFRP1+mCAF	GSN
159	0	3.46906	0.962	0.564	0	SFRP1+mCAF	CFD
160	0	3.39745	0.727	0.061	0	SFRP1+mCAF	MFAP5
161	0	3.11422	0.517	0.031	0	SFRP1+mCAF	C7
162	0	3.07086	0.887	0.496	0	SFRP1+mCAF	IGFBP6
163	0	2.91079	0.586	0.065	0	SFRP1+mCAF	SLPI
164	0	2.89781	0.933	0.342	0	SFRP1+mCAF	CCDC80
165	0	2.66358	0.961	0.515	0	SFRP1+mCAF	FBLN1
166	0	2.50645	0.734	0.09	0	SFRP1+mCAF	FBLN2
167	0	2.38968	0.551	0.016	0	SFRP1+mCAF	WISP2
168	0	2.36512	0.819	0.194	0	SFRP1+mCAF	ADH1B
169	0	2.33223	0.742	0.109	0	SFRP1+mCAF	GPNMB
170	0	2.29398	0.759	0.043	0	SFRP1+mCAF	OGN
171	0	2.18392	0.855	0.32	0	SFRP1+mCAF	EFEMP1
172	0	2.13324	0.994	0.829	0	SFRP1+mCAF	DCN
173	0	2.1301	0.762	0.119	0	SFRP1+mCAF	MGST1
174	0	2.04897	0.709	0.082	0	SFRP1+mCAF	PRELP
175	0	2.04301	0.657	0.018	0	SFRP1+mCAF	ITM2A
176	0	2.03792	0.856	0.293	0	SFRP1+mCAF	C3
177	0	2.02311	0.762	0.143	0	SFRP1+mCAF	TNXB
178	0	1.98612	0.936	0.596	0	SFRP1+mCAF	PLAC9
179	0	1.96918	0.538	0.069	0	SFRP1+mCAF	IGF1
180	0	1.89686	0.806	0.207	0	SFRP1+mCAF	COL14A1
181	0	1.89496	0.574	0.014	0	SFRP1+mCAF	C1QTNF3
182	0	1.85225	0.682	0.113	0	SFRP1+mCAF	SLIT3
183	0	1.65188	0.831	0.285	0	SFRP1+mCAF	HSPB6
184	0	1.62457	0.617	0.152	0	SFRP1+mCAF	UAP1
185	0	1.60654	0.708	0.219	0	SFRP1+mCAF	CD248
186	0	1.60295	0.742	0.269	0	SFRP1+mCAF	SRPX
187	0	1.50099	0.542	0.028	0	SFRP1+mCAF	RSPO3
188	0	1.49577	0.619	0.081	0	SFRP1+mCAF	C16orf89
189	0	1.4903	0.562	0.03	0	SFRP1+mCAF	ABLIM1
190	0	1.46766	0.996	0.937	0	SFRP1+mCAF	CST3
191	0	1.46751	0.702	0.188	0	SFRP1+mCAF	LAMA2
192	0	1.37931	0.539	0.017	0	SFRP1+mCAF	CD34
193	0	1.36253	0.42	0.04	0	SFRP1+mCAF	CILP
194	0	1.35933	0.714	0.201	0	SFRP1+mCAF	CXCL12
195	2.68834e-259	1.69632	0.943	0.652	7.00312e-255	SFRP1+mCAF	IGFBP4
196	4.1277e-251	3.15587	0.742	0.391	1.07527e-246	SFRP1+mCAF	CLEC3B
197	1.07467e-250	1.38122	0.932	0.663	2.79952e-246	SFRP1+mCAF	S100A10
198	2.78265e-226	2.17786	0.466	0.113	7.24881e-222	SFRP1+mCAF	RARRES1
199	4.02015e-210	1.5047	0.734	0.341	1.04725e-205	SFRP1+mCAF	FBN1
200	1.10071e-180	1.44838	0.637	0.273	2.86736e-176	SFRP1+mCAF	CD55
201	0	4.47871	0.906	0.126	0	MYLK+vCAF	ACTG2
202	0	3.85359	0.667	0.041	0	MYLK+vCAF	HHIP
203	0	1.69514	0.296	0.004	0	MYLK+vCAF	SOSTDC1
204	0	1.59058	0.39	0.009	0	MYLK+vCAF	HSD17B6
205	6.63155e-267	3.16865	0.816	0.105	1.72752e-262	MYLK+vCAF	MYH11
206	1.01655e-253	2.44576	0.494	0.034	2.64813e-249	MYLK+vCAF	NPNT
207	7.88848e-212	2.17349	0.539	0.054	2.05495e-207	MYLK+vCAF	KCNMB1
208	1.84232e-194	1.48443	0.356	0.021	4.79925e-190	MYLK+vCAF	MYOCD
209	2.87801e-158	2.08419	0.468	0.054	7.49721e-154	MYLK+vCAF	WFDC2
210	4.28208e-151	2.56596	0.674	0.132	1.11548e-146	MYLK+vCAF	CNN1
211	1.25609e-148	2.84906	0.876	0.321	3.27211e-144	MYLK+vCAF	MYLK
212	1.01335e-136	2.54815	0.993	0.557	2.63978e-132	MYLK+vCAF	TAGLN
213	2.00695e-135	2.6132	0.974	0.473	5.22811e-131	MYLK+vCAF	ACTA2
214	2.46645e-130	1.9508	0.993	0.942	6.42509e-126	MYLK+vCAF	MYL6
215	5.06109e-127	2.94772	0.723	0.211	1.31841e-122	MYLK+vCAF	CKB
216	2.04632e-126	2.43101	0.978	0.674	5.33067e-122	MYLK+vCAF	TPM1
217	6.67532e-109	2.20655	0.97	0.745	1.73892e-104	MYLK+vCAF	TPM2
218	4.6215e-106	1.49452	0.393	0.056	1.2039e-101	MYLK+vCAF	HHIP-AS1
219	7.62208e-103	1.92705	0.974	0.745	1.98555e-98	MYLK+vCAF	MYL9
220	1.15758e-99	3.21841	0.262	0.025	3.01551e-95	MYLK+vCAF	DES
221	4.30887e-95	1.12047	0.27	0.028	1.12246e-90	MYLK+vCAF	GPM6B
222	3.46491e-94	1.19483	0.273	0.029	9.02608e-90	MYLK+vCAF	PRUNE2
223	1.63759e-85	2.02671	0.91	0.789	4.26593e-81	MYLK+vCAF	NDUFA4
224	2.52181e-85	2.1701	0.813	0.443	6.56932e-81	MYLK+vCAF	PDLIM3
225	1.96503e-84	1.60813	0.925	0.761	5.11891e-80	MYLK+vCAF	DSTN
226	5.53314e-79	1.29565	1	0.97	1.44138e-74	MYLK+vCAF	ACTB
227	1.27461e-77	1.60503	0.371	0.07	3.32036e-73	MYLK+vCAF	COL23A1
228	8.90326e-73	1.64669	0.449	0.108	2.3193e-68	MYLK+vCAF	SORBS1
229	6.7868e-66	1.91594	0.577	0.208	1.76796e-61	MYLK+vCAF	LMOD1
230	8.90258e-66	2.28093	0.794	0.529	2.31912e-61	MYLK+vCAF	FLNA
231	6.82443e-60	1.71925	0.73	0.396	1.77776e-55	MYLK+vCAF	CSRP1
232	4.02222e-51	1.41867	0.622	0.258	1.04779e-46	MYLK+vCAF	WFDC1
233	1.49303e-40	1.20217	0.315	0.085	3.88933e-36	MYLK+vCAF	ITGA8
234	2.40028e-40	1.56126	0.693	0.492	6.25273e-36	MYLK+vCAF	TCEAL4
235	9.35731e-40	1.32789	0.682	0.453	2.43758e-35	MYLK+vCAF	TGFB1I1
236	4.02283e-35	1.51173	0.502	0.227	1.04795e-30	MYLK+vCAF	PCSK7
237	4.25153e-35	1.54104	0.547	0.28	1.10752e-30	MYLK+vCAF	SYNPO2
238	1.18372e-34	1.54221	0.648	0.438	3.08359e-30	MYLK+vCAF	LPP
239	3.07225e-34	1.79967	0.577	0.343	8.0032e-30	MYLK+vCAF	LTBP1
240	1.79002e-33	1.27764	0.337	0.11	4.663e-29	MYLK+vCAF	ENPP2
241	2.69457e-31	1.50012	0.618	0.403	7.01935e-27	MYLK+vCAF	ACTN1
242	4.46948e-31	1.43373	0.446	0.205	1.1643e-26	MYLK+vCAF	SMTN
243	3.98969e-30	1.39824	0.412	0.17	1.03931e-25	MYLK+vCAF	PTCH1
244	2.43066e-28	1.27257	0.536	0.311	6.33187e-24	MYLK+vCAF	PDLIM7
245	1.03094e-25	1.2313	0.622	0.46	2.6856e-21	MYLK+vCAF	ILK
246	1.4681e-25	1.23863	0.532	0.321	3.8244e-21	MYLK+vCAF	CCDC107
247	2.22199e-24	1.23647	0.592	0.415	5.78829e-20	MYLK+vCAF	ITM2C
248	1.65224e-22	1.25147	0.678	0.579	4.3041e-18	MYLK+vCAF	FHL1
249	3.53723e-20	1.1544	0.3	0.121	9.21448e-16	MYLK+vCAF	CARMN
250	1.35367e-15	1.12268	0.592	0.479	3.52632e-11	MYLK+vCAF	COL4A2
251	0	4.66762	0.759	0.11	0	RGS5+vCAF	RGS5
252	0	3.22102	0.651	0.087	0	RGS5+vCAF	NDUFA4L2
253	0	2.92616	0.853	0.392	0	RGS5+vCAF	ADIRF
254	0	2.91539	0.776	0.135	0	RGS5+vCAF	CSRP2
255	0	2.86544	0.883	0.424	0	RGS5+vCAF	ACTA2
256	0	2.6511	0.968	0.716	0	RGS5+vCAF	MYL9
257	0	2.63681	0.468	0.002	0	RGS5+vCAF	COX4I2
258	0	2.47506	0.495	0.004	0	RGS5+vCAF	GJA4
259	0	2.46969	0.524	0.064	0	RGS5+vCAF	MYH11
260	0	2.40893	0.646	0.048	0	RGS5+vCAF	NOTCH3
261	0	2.36574	0.622	0.07	0	RGS5+vCAF	MCAM
262	0	2.24836	0.32	0.009	0	RGS5+vCAF	CD36
263	0	2.22588	0.592	0.008	0	RGS5+vCAF	TINAGL1
264	0	2.11154	0.386	0.026	0	RGS5+vCAF	SNCG
265	0	2.06384	0.985	0.885	0	RGS5+vCAF	IGFBP7
266	0	2.00656	0.317	0.002	0	RGS5+vCAF	HIGD1B
267	1.05356e-295	1.70647	0.404	0.043	2.74451e-291	RGS5+vCAF	BCAM
268	4.37516e-292	1.54632	0.231	0.001	1.13973e-287	RGS5+vCAF	RERGL
269	4.5579e-290	2.65955	0.91	0.516	1.18733e-285	RGS5+vCAF	TAGLN
270	8.70772e-287	2.11686	0.472	0.072	2.26836e-282	RGS5+vCAF	ARHGDIB
271	1.54899e-280	1.98634	0.712	0.222	4.03512e-276	RGS5+vCAF	HES4
272	5.73603e-270	1.57165	0.537	0.11	1.49424e-265	RGS5+vCAF	EFHD1
273	3.26363e-254	2.1365	0.354	0.038	8.50175e-250	RGS5+vCAF	SORBS2
274	2.3756e-252	1.58621	0.617	0.179	6.18843e-248	RGS5+vCAF	DBNDD2
275	1.74556e-228	1.60727	0.475	0.098	4.54719e-224	RGS5+vCAF	SEPT4
276	8.9493e-211	2.01106	0.612	0.204	2.33129e-206	RGS5+vCAF	FRZB
277	3.97496e-209	1.70762	0.694	0.299	1.03548e-204	RGS5+vCAF	NR2F2
278	4.13745e-208	1.54336	0.894	0.65	1.07781e-203	RGS5+vCAF	TPM1
279	1.21996e-205	1.83163	0.666	0.267	3.17799e-201	RGS5+vCAF	MAP1B
280	4.33182e-199	1.58592	0.803	0.389	1.12844e-194	RGS5+vCAF	BGN
281	2.98274e-194	1.73448	0.743	0.389	7.77003e-190	RGS5+vCAF	CRIP2
282	7.9415e-190	1.57814	0.271	0.029	2.06876e-185	RGS5+vCAF	STEAP4
283	8.99596e-184	1.58794	0.359	0.063	2.34345e-179	RGS5+vCAF	C2orf40
284	1.16814e-177	1.61082	0.765	0.387	3.043e-173	RGS5+vCAF	PPP1R14A
285	1.32912e-163	1.70856	0.631	0.289	3.46235e-159	RGS5+vCAF	PDGFRB
286	1.73539e-163	1.77007	0.495	0.15	4.5207e-159	RGS5+vCAF	IGFBP2
287	7.85231e-163	1.80258	0.75	0.467	2.04553e-158	RGS5+vCAF	COL18A1
288	7.37652e-155	1.681	0.884	0.731	1.92158e-150	RGS5+vCAF	TPM2
289	2.94354e-152	1.73721	0.8	0.508	7.66793e-148	RGS5+vCAF	CRIP1
290	2.65361e-145	2.30371	0.309	0.057	6.91267e-141	RGS5+vCAF	FABP4
291	5.80357e-124	1.62664	0.556	0.236	1.51183e-119	RGS5+vCAF	ID4
292	1.07367e-120	1.60864	0.838	0.755	2.7969e-116	RGS5+vCAF	DSTN
293	1.36455e-111	1.5784	0.635	0.369	3.55466e-107	RGS5+vCAF	CSRP1
294	2.50869e-108	1.53158	0.472	0.197	6.53514e-104	RGS5+vCAF	PCSK7
295	4.06285e-108	1.99621	0.599	0.33	1.05837e-103	RGS5+vCAF	COL4A1
296	4.55145e-88	1.57618	0.666	0.451	1.18565e-83	RGS5+vCAF	COL4A2
297	1.15646e-82	1.5415	0.636	0.411	3.01258e-78	RGS5+vCAF	ADAMTS1
298	1.12213e-49	1.99441	0.101	0.017	2.92316e-45	RGS5+vCAF	CCL21
299	1.50685e-31	1.76884	0.475	0.356	3.92535e-27	RGS5+vCAF	MT1M
300	1.2176e-11	1.57245	0.154	0.089	3.17185e-07	RGS5+vCAF	MTCO1P12

## Sheet: supplemental table S8
Table S8: Antibody list
Name	Conjugate	Target	Host	Supplier	Cat no.	Clone no.
FACS Antibodies
CD140a	BB515	Human	Mouse	BD Horizon	564594	αR1
CD10	APC	Human	Mouse	Invitrogen	47-0106-42	eBioCB-CALLA
Multi_IHC Antibodies
AREG	-	Human	Rabbit	Gene Tex	100986	polyclonal
ERBB2	-	Human,Mouse	Rabbit	Cell Signaling Technology	2165	29D8
SOX9	-	Human,Mouse	Rabbit	Cell Signaling Technology	82630	D8G8H
PanCK	-	Human, Mouse, Rat Monkey	Mouse	Cell Signaling Technology	4545S	C11
OLFM4		Human	Rabbit	Cell Signaling Technology	14369	D1E4M
EpCAM		Mouse, Rat, Human	Rabbit	Abcam	Ab71916	polyclonal
TIGIT		Human	Rabbit	Abcam	Ab243903	BLR047F
CD8A		Human	Mouse	Cell Signaling Technology	70306	C8/144B
Nectin 2		Human	Rabbit	Abcam	Ab233384	EPR21124
CD4		Human	Mouse	Zsgb-Bio	ZM0418	UMAB64
WB Antibodies
ERBB2	-	Human,Mouse	Rabbit	Cell Signaling Technology	2165	29D8
pERBB2	-	Human	Rabbit	Cell Signaling Technology	2243	6B12
SOX9	-	Human,Mouse	Rabbit	Cell Signaling Technology	82630	D8G8H
OLFM4	-	Human	Rabbit	Cell Signaling Technology	14369	D1E4M
SNAIL	-	Human, Mouse, Rat Monkey	Rabbit	Cell Signaling Technology	3879	C15D3
AKT	-	Human, Mouse, Rat Monkey	Rabbit	Cell Signaling Technology	9272	polyclonal
pAKT	-	Human, Mouse, Rat Monkey	Rabbit	Cell Signaling Technology	9271	polyclonal
GAPDH	HRP	Human, Mouse, Rat Monkey	Rabbit	Cell Signaling Technology	8884S	D16H11
Secondary Antibodies
Anti-Mouse	HRP	-	Goat	zsbio	ZB-2305	-
Anti-Rabbit	HRP	-	Goat	zsbio	ZB-2301	-
Multi_IHC : Multi-color Immunohistochemistry; WB: Western blot

## Sheet: supplemental table S9
Table S9: Primers in this study
Name	Sequence	Supplier
18s	Forward : AACCCGTTGAACCCCATT	Beijing Genomics Institute
	Reverse :CCATCCAATCGGTAGTAGCG
OCT4	Forward : CCTGAAGCAGAAGAGGATCACC	Sangon Biotech Life Sciences Corporation
	Reverse : AAAGCGGCAGATGGTCGTTTGG
NANOG	Forward : CTCCAACATCCTGAACCTCAGC	Sangon Biotech Life Sciences Corporation
	Reverse: CGTCACACCATTGCTATTCTTCG
SOX2	Forward : GCTACAGCATGATGCAGGACCA	Sangon Biotech Life Sciences Corporation
	Reverse: TCTGCGAGCTGGTCATGGAGTT
CD133	Forward : CACTACCAAGGACAAGGCGTTC	Sangon Biotech Life Sciences Corporation
	Reverse: CAACGCCTCTTTGGTCTCCTTG
CD44	Forward : CCAGAAGGAACAGTGGTTTGGC	Sangon Biotech Life Sciences Corporation
	Reverse: ACTGTCCTCTGGGCTTGGTGTT
CD24	Forward : CACGCAGATTTATTCCAGTGAAAC	Sangon Biotech Life Sciences Corporation
	Reverse: GACCACGAAGAGACTGGCTGTT
SOX9	Forward: : AGGAAGCTCGCGGACCAGTAC	Sangon Biotech Life Sciences Corporation
	Reverse: GGTGGTCCTTCTTGTGCTGCAC
AREG	Forward:GCACCTGGAAGCAGTAACATGC	Sangon Biotech Life Sciences Corporation
	Reverse: GGCAGCTATGGCTGCTAATGCA
ERBB2	Forward:GGAAGTACACGATGCGGAGACT	Sangon Biotech Life Sciences Corporation
	Reverse:ACCTTCCTCAGCTCCGTCTCTT
ANPEP	Forward:GCTGTTTGACGCCATCTCCTAC	Sangon Biotech Life Sciences Corporation
	Reverse:GTTCTGGTAGGCAAAGGTGTGG
CLDN3	Forward:GCCTTCATCGGCAGCAACATCA	Sangon Biotech Life Sciences Corporation
	Reverse:AGCGAGTCGTACACCTTGCACT
CENPW	Forward:GAAGCCTCAACTTCGTCTGGAG	Sangon Biotech Life Sciences Corporation
	Reverse:GCACAAGCGTTTGTCCTGGACT
MDK	Forward:GCTACAATGCTCAGTGCCAGGA	Sangon Biotech Life Sciences Corporation
	Reverse:CTTGGCGTCTAGTCCTTTCCCT
OLFM4	Forward:GACCAAGCTGAAAGAGTGTGAGG	Sangon Biotech Life Sciences Corporation
	Reverse:CCTCTCCAGTTGAGCTGAACCA
ALDH1A1	Forward:CGGGAAAAGCAATCTGAAGAGGG	Sangon Biotech Life Sciences Corporation
	Reverse:GATGCGGCTATACAACACTGGC

## Sheet: supplemental table S10
Table S10: small molecular inhibitors and growth factors
Name	Supplier	Cat no.
AREG	R&D	262-AR
Lapatinib	Selleck	S2111
Carboplatin (CBP)	TargetMol	T1058
Cisplatin (DDP)	TargetMol	T1564
GlutaMAX	Sigma	35050061
HEPES	Gibco	15630-080
B27	Gibco	12587-010
N-2	Gibco	17502-048
Nicotinamide	Sigma	72340
N-acetyl-l-cysteine	Sigma	A9165
Recombinant human [Leu15]-Gastrin I	Targetmol	T8761
Recombinant human EGF	Sigma	E5036
Recombinant human FGF10	PeproTech	100-18B
Recombinant human HGF	R&D	294-HGN
Forskolin	Targetmol	T2939
A8301	Targetmol	T1725
Y27632	Targetmol	T3031
Dexamethasone	Sigma	D4902
